# Supplementary material for: Post-GWAS Functional Characterization of Susceptibility Variants for Chronic Lymphocytic Leukemia
Source: PLoS One. 2012 Jan 3;7(1):e29632. doi: 10.1371/journal.pone.0029632 (PMC3250464; doi:10.1371/journal.pone.0029632)
Supplement: Table S1 — CLL/SLL-associated SNPs in relation to gene expression. Notes: Depicted are CLL/SLL-associated SNPs and SNPs in LD (r2≥0.8), which are linked to gene expression. Highlighted in bold are the CLL/SLL-associated SNPs and SNPs in LD, which are significantly linked to differential gene expression (BH<0.20). Abbreviations: BH, Benjamini-Hochberg; Chr Pos, chromosome position. (XLSX) [file pone.0029632.s001.xlsx]

## Sheet: CLL eQTL full results
Table S1. CLL/SLL-associated SNPs in relation to gene expression.
SNP Id	LD Status	GWAS SNP Id	D'	r2	GWAS P-value	Chr	Chr Pos GRCh37 (bp)	Ilumina HG.6 Probe Id	Gene Symbol	Entrez Gene Id	SNP location	Allele 1/ allele 2	N Homoz. allele 1	N heteroz.	N homoz. allele 2	N Missing	Slope of N	eQTL P-value	BH
rs10201872	LD_SNP	rs13397985	1	0.887	5.4e-10	2	231106724	1770079	SP140	11262	IN_GENE	C/T	36	19	1	4	-0.41924	0.000671691	0.0823493
rs10202244	LD_SNP	rs13397985	1	0.887	5.4e-10	2	231106935	1770079	SP140	11262	IN_GENE	G/T	36	19	1	4	-0.41924	0.000671691	0.0823493
rs10209615	LD_SNP	rs13397985	1	0.832	5.4e-10	2	231089943	1770079	SP140	11262	START	C/T	1	18	37	4	0.433958	0.000465794	0.0823493
rs13384787	LD_SNP	rs13397985	1	0.887	5.4e-10	2	231088084	1770079	SP140	11262	START	A/C	36	19	1	4	-0.41924	0.000671691	0.0823493
rs9989746	LD_SNP	rs13397985	1	0.887	5.4e-10	2	231115790	1770079	SP140	11262	IN_GENE	A/G	1	19	36	4	0.41924	0.000671691	0.0823493
rs10198539	LD_SNP	rs13397985	1	0.877	5.4e-10	2	231105646	1770079	SP140	11262	IN_GENE	C/T	39	18	1	2	-0.408433	0.00084316	0.0861428
rs11083846	GWAS_SNP	rs11083846	1	1	3.96e-09	19	47207654	5080176	DACT3	147906	START	A/G	4	15	37	4	-0.0807696	0.00185311	0.114647
rs28445040	LD_SNP	rs13397985	1	1	5.4e-10	2	231110582	1770079	SP140	11262	IN_GENE	C/T	34	21	1	4	-0.381327	0.00187026	0.114647
rs7423615	LD_SNP	rs13397985	1	1	5.4e-10	2	231116874	1770079	SP140	11262	IN_GENE	C/T	34	21	1	4	-0.381327	0.00187026	0.114647
rs9989899	LD_SNP	rs13397985	1	1	5.4e-10	2	231114131	1770079	SP140	11262	IN_GENE	A/G	1	21	34	4	0.381327	0.00187026	0.114647
rs11083846	GWAS_SNP	rs11083846	1	1	3.96e-09	19	47207654	4730161	GNG8	94235	START	A/G	4	15	37	4	-0.419494	0.00334147	0.157563
rs10498246	LD_SNP	rs13397985	1	1	5.4e-10	2	231116417	1770079	SP140	11262	IN_GENE	A/T	1	22	37	0	0.347387	0.00309129	0.157563
rs13397985	GWAS_SNP	rs13397985	1	1	5.4e-10	2	231091223	1770079	SP140	11262	IN_GENE	G/T	1	22	37	0	0.347387	0.00309129	0.157563
rs4802322	LD_SNP	rs11083846	1	0.945	3.96e-09	19	47242992	5080176	DACT3	147906	START	A/G	4	16	36	4	-0.0748556	0.00401356	0.164021
rs13385151	LD_SNP	rs13397985	1	1	5.4e-10	2	231115976	1770079	SP140	11262	IN_GENE	C/T	36	22	1	1	-0.344521	0.00375233	0.164021
rs9989835	LD_SNP	rs13397985	1	1	5.4e-10	2	231115630	1770079	SP140	11262	IN_GENE	A/T	35	22	1	2	-0.332104	0.00448581	0.171863
rs11670473	LD_SNP	rs11083846	1	0.877	3.96e-09	19	47257481	5080176	DACT3	147906	START	A/G	4	17	35	4	-0.0729445	0.00500732	0.180558
rs6716753	LD_SNP	rs13397985	1	0.945	5.4e-10	2	231097129	1770079	SP140	11262	IN_GENE	C/T	1	22	33	4	0.339185	0.00588088	0.186842
rs6743984	LD_SNP	rs13397985	1	0.945	5.4e-10	2	231109329	1770079	SP140	11262	IN_GENE	C/T	1	22	33	4	0.339185	0.00588088	0.186842
rs7563433	LD_SNP	rs13397985	1	1	5.4e-10	2	231095678	1770079	SP140	11262	IN_GENE	C/T	1	21	37	1	0.319003	0.00609598	0.186842
rs4802322	LD_SNP	rs11083846	1	0.945	3.96e-09	19	47242992	4730161	GNG8	94235	START	A/G	4	16	36	4	-0.388864	0.00662971	0.193524
rs11668987	LD_SNP	rs11083846	1	0.847	3.96e-09	19	47227821	5080176	DACT3	147906	START	A/G	6	14	36	4	-0.0632003	0.00832771	0.207539
rs11668987	LD_SNP	rs11083846	1	0.847	3.96e-09	19	47227821	4730161	GNG8	94235	START	A/G	6	14	36	4	-0.33803	0.010175	0.207539
rs6436922	LD_SNP	rs13397985	1	0.945	5.4e-10	2	231098040	1770079	SP140	11262	IN_GENE	A/G	36	23	1	0	-0.307873	0.00891684	0.207539
rs890581	LD_SNP	rs13397985	1	0.894	5.4e-10	2	231131387	1770079	SP140	11262	IN_GENE	A/G	1	25	34	0	0.299239	0.0104954	0.207539
rs28445040	LD_SNP	rs13397985	1	1	5.4e-10	2	231110582	1980324	SP140L	93349	START	C/T	34	21	1	4	0.222353	0.0101848	0.207539
rs6436922	LD_SNP	rs13397985	1	0.945	5.4e-10	2	231098040	1980324	SP140L	93349	START	A/G	36	23	1	0	0.215405	0.0103512	0.207539
rs6716753	LD_SNP	rs13397985	1	0.945	5.4e-10	2	231097129	1980324	SP140L	93349	START	C/T	1	22	33	4	-0.225348	0.00877474	0.207539
rs6743984	LD_SNP	rs13397985	1	0.945	5.4e-10	2	231109329	1980324	SP140L	93349	START	C/T	1	22	33	4	-0.225348	0.00877474	0.207539
rs7423615	LD_SNP	rs13397985	1	1	5.4e-10	2	231116874	1980324	SP140L	93349	START	C/T	34	21	1	4	0.222353	0.0101848	0.207539
rs9989899	LD_SNP	rs13397985	1	1	5.4e-10	2	231114131	1980324	SP140L	93349	START	A/G	1	21	34	4	-0.222353	0.0101848	0.207539
rs10498246	LD_SNP	rs13397985	1	1	5.4e-10	2	231116417	1980324	SP140L	93349	START	A/T	1	22	37	0	-0.21232	0.0120654	0.223587
rs13385151	LD_SNP	rs13397985	1	1	5.4e-10	2	231115976	1980324	SP140L	93349	START	C/T	36	22	1	1	0.214372	0.0124012	0.223587
rs13397985	GWAS_SNP	rs13397985	1	1	5.4e-10	2	231091223	1980324	SP140L	93349	START	G/T	1	22	37	0	-0.21232	0.0120654	0.223587
rs2099259	LD_SNP	rs783540	1	0.845	1.1e-07	15	83323688	2100333	CPEB1	64506	START	C/T	11	30	15	4	0.13605	0.0140348	0.245809
rs7563433	LD_SNP	rs13397985	1	1	5.4e-10	2	231095678	1980324	SP140L	93349	START	C/T	1	21	37	1	-0.206992	0.0160937	0.266633
rs890581	LD_SNP	rs13397985	1	0.894	5.4e-10	2	231131387	1980324	SP140L	93349	START	A/G	1	25	34	0	-0.201712	0.015851	0.266633
rs3027961	LD_SNP	rs11083846	1	0.847	3.96e-09	19	47278859	5080176	DACT3	147906	START	C/G	36	20	4	0	0.0602448	0.018684	0.293673
rs11670473	LD_SNP	rs11083846	1	0.877	3.96e-09	19	47257481	4730161	GNG8	94235	START	A/G	4	17	35	4	-0.339272	0.0184869	0.293673
rs9989835	LD_SNP	rs13397985	1	1	5.4e-10	2	231115630	1980324	SP140L	93349	START	A/T	35	22	1	2	0.198633	0.0203892	0.312465
rs2870966	LD_SNP	rs783540	1	0.96	1.1e-07	15	83295244	2100333	CPEB1	64506	IN_GENE	A/G	9	29	18	4	0.128309	0.0213609	0.319372
rs1050976	LD_SNP	rs872071	1	0.962	1.91e-20	6	408079	70079	IRF4	3662	IN_GENE	C/T	15	26	15	4	-0.10592	0.023548	0.324935
rs9391997	LD_SNP	rs872071	1	0.962	1.91e-20	6	409119	70079	IRF4	3662	IN_GENE	A/G	15	26	15	4	-0.10592	0.023548	0.324935
rs783539	LD_SNP	rs783540	1	0.817	1.1e-07	15	83254070	6620112	RPS17L	6218	START	A/C	14	35	11	0	-0.087159	0.0238533	0.324935
rs783539	LD_SNP	rs783540	1	0.817	1.1e-07	15	83254070	6620112	RPS17L	100505503	START	A/C	14	35	11	0	-0.087159	0.0238533	0.324935
rs11855735	LD_SNP	rs783540	0.957	0.878	1.1e-07	15	83296545	2100333	CPEB1	64506	IN_GENE	A/T	17	29	9	5	-0.121674	0.0328551	0.387638
rs2567635	LD_SNP	rs783540	1	1	1.1e-07	15	83262181	2100333	CPEB1	64506	IN_GENE	G/T	9	28	19	4	0.117025	0.0341595	0.387638
rs4778686	LD_SNP	rs783540	1	0.959	1.1e-07	15	83310835	2100333	CPEB1	64506	IN_GENE	A/G	10	27	18	5	0.115934	0.0354123	0.387638
rs7167880	LD_SNP	rs783540	0.958	0.881	1.1e-07	15	83294436	2100333	CPEB1	64506	IN_GENE	A/G	10	28	18	4	0.115992	0.033556	0.387638
rs783523	LD_SNP	rs783540	1	1	1.1e-07	15	83283555	2100333	CPEB1	64506	IN_GENE	C/T	19	28	9	4	-0.117025	0.0341595	0.387638
rs3027961	LD_SNP	rs11083846	1	0.847	3.96e-09	19	47278859	4730161	GNG8	94235	START	C/G	36	20	4	0	0.309285	0.0295313	0.387638
rs1036935	GWAS_SNP	rs1036935	1	1	1.3e-05	18	47843534	6520563	MBD1	4152	START	A/G	2	16	38	4	0.111603	0.0345166	0.387638
rs4939626	LD_SNP	rs1036935	1	1	1.3e-05	18	47840555	6520563	MBD1	4152	START	C/T	38	16	2	4	-0.111603	0.0345166	0.387638
rs4939964	LD_SNP	rs1036935	1	1	1.3e-05	18	47843754	6520563	MBD1	4152	START	A/G	2	16	38	4	0.111603	0.0345166	0.387638
rs2099259	LD_SNP	rs783540	1	0.845	1.1e-07	15	83323688	6620112	RPS17L	6218	START	C/T	11	30	15	4	0.0818441	0.0350121	0.387638
rs2099259	LD_SNP	rs783540	1	0.845	1.1e-07	15	83323688	6620112	RPS17L	100505503	START	C/T	11	30	15	4	0.0818441	0.0350121	0.387638
rs10400906	LD_SNP	rs783540	1	0.959	1.1e-07	15	83297138	2100333	CPEB1	64506	IN_GENE	C/T	20	26	9	5	-0.106434	0.0544364	0.472869
rs1145172	LD_SNP	rs783540	1	1	1.1e-07	15	83223616	2100333	CPEB1	64506	IN_GENE	C/T	9	29	18	4	0.109528	0.0510312	0.472869
rs1145173	LD_SNP	rs783540	1	1	1.1e-07	15	83223425	2100333	CPEB1	64506	IN_GENE	A/G	18	29	9	4	-0.109528	0.0510312	0.472869
rs11631963	LD_SNP	rs783540	1	1	1.1e-07	15	83318202	2100333	CPEB1	64506	START	C/T	19	28	9	4	-0.105859	0.0563123	0.472869
rs11637433	LD_SNP	rs783540	1	1	1.1e-07	15	83321336	2100333	CPEB1	64506	START	A/G	9	28	19	4	0.105859	0.0563123	0.472869
rs1267657	LD_SNP	rs783540	1	1	1.1e-07	15	83215251	2100333	CPEB1	64506	IN_GENE	C/T	9	29	18	4	0.109528	0.0510312	0.472869
rs1267659	LD_SNP	rs783540	1	1	1.1e-07	15	83213963	2100333	CPEB1	64506	IN_GENE	C/T	18	29	9	4	-0.109528	0.0510312	0.472869
rs1864699	LD_SNP	rs783540	1	1	1.1e-07	15	83323318	2100333	CPEB1	64506	START	A/G	9	28	19	4	0.105859	0.0563123	0.472869
rs6603033	LD_SNP	rs783540	1	1	1.1e-07	15	83335875	2100333	CPEB1	64506	START	A/C	9	28	19	4	0.105859	0.0563123	0.472869
rs698500	LD_SNP	rs783540	1	1	1.1e-07	15	83237769	2100333	CPEB1	64506	IN_GENE	C/T	9	29	18	4	0.109528	0.0510312	0.472869
rs783521	LD_SNP	rs783540	1	0.881	1.1e-07	15	83280445	2100333	CPEB1	64506	IN_GENE	A/G	16	31	9	4	-0.143125	0.0548268	0.472869
rs783539	LD_SNP	rs783540	1	0.817	1.1e-07	15	83254070	2100333	CPEB1	64506	IN_GENE	A/C	14	35	11	0	-0.139117	0.0509656	0.472869
rs783540	GWAS_SNP	rs783540	1	1	1.1e-07	15	83254708	2100333	CPEB1	64506	IN_GENE	A/G	18	28	9	5	-0.108812	0.0545325	0.472869
rs1036935	GWAS_SNP	rs1036935	1	1	1.3e-05	18	47843534	2470433	CXXC1	30827	START	A/G	2	16	38	4	0.154309	0.0556322	0.472869
rs4939626	LD_SNP	rs1036935	1	1	1.3e-05	18	47840555	2470433	CXXC1	30827	START	C/T	38	16	2	4	-0.154309	0.0556322	0.472869
rs4939964	LD_SNP	rs1036935	1	1	1.3e-05	18	47843754	2470433	CXXC1	30827	START	A/G	2	16	38	4	0.154309	0.0556322	0.472869
rs872071	GWAS_SNP	rs872071	1	1	1.91e-20	6	411064	70079	IRF4	3662	IN_GENE	A/G	14	27	15	4	-0.0951513	0.0467453	0.472869
rs7494860	LD_SNP	rs783540	1	1	1.1e-07	15	83334419	2100333	CPEB1	64506	START	C/T	19	27	9	5	-0.104953	0.060421	0.474389
rs1036934	LD_SNP	rs1036935	1	1	1.3e-05	18	47843566	6520563	MBD1	4152	START	C/G	42	16	2	0	-0.0981488	0.0611366	0.474389
rs1373184	LD_SNP	rs1036935	1	1	1.3e-05	18	47841892	6520563	MBD1	4152	START	A/G	42	16	2	0	-0.0981488	0.0611366	0.474389
rs3862689	LD_SNP	rs1036935	1	1	1.3e-05	18	47847254	6520563	MBD1	4152	START	C/G	2	16	42	0	0.0981488	0.0611366	0.474389
rs7240776	LD_SNP	rs1036935	1	1	1.3e-05	18	47842348	6520563	MBD1	4152	START	C/T	2	16	42	0	0.0981488	0.0611366	0.474389
rs7504604	LD_SNP	rs1036935	1	1	1.3e-05	18	47847364	6520563	MBD1	4152	START	A/G	2	16	42	0	0.0981488	0.0611366	0.474389
rs10198539	LD_SNP	rs13397985	1	0.877	5.4e-10	2	231105646	1980324	SP140L	93349	START	C/T	39	18	1	2	0.168216	0.0623334	0.47763
rs10201872	LD_SNP	rs13397985	1	0.887	5.4e-10	2	231106724	1980324	SP140L	93349	START	C/T	36	19	1	4	0.163556	0.0663147	0.483939
rs10202244	LD_SNP	rs13397985	1	0.887	5.4e-10	2	231106935	1980324	SP140L	93349	START	G/T	36	19	1	4	0.163556	0.0663147	0.483939
rs13384787	LD_SNP	rs13397985	1	0.887	5.4e-10	2	231088084	1980324	SP140L	93349	START	A/C	36	19	1	4	0.163556	0.0663147	0.483939
rs9989746	LD_SNP	rs13397985	1	0.887	5.4e-10	2	231115790	1980324	SP140L	93349	START	A/G	1	19	36	4	-0.163556	0.0663147	0.483939
rs10209615	LD_SNP	rs13397985	1	0.832	5.4e-10	2	231089943	1980324	SP140L	93349	START	C/T	1	18	37	4	-0.164411	0.0673628	0.485805
rs11668987	LD_SNP	rs11083846	1	0.847	3.96e-09	19	47227821	2350168	ARHGAP35	2909	START	A/G	6	14	36	4	0.103904	0.0807587	0.521106
rs2278355	LD_SNP	rs783540	1	0.959	1.1e-07	15	83331155	2100333	CPEB1	64506	START	C/T	10	27	19	4	0.0947605	0.0806675	0.521106
rs1036934	LD_SNP	rs1036935	1	1	1.3e-05	18	47843566	2470433	CXXC1	30827	START	C/G	42	16	2	0	-0.137656	0.0807494	0.521106
rs1373184	LD_SNP	rs1036935	1	1	1.3e-05	18	47841892	2470433	CXXC1	30827	START	A/G	42	16	2	0	-0.137656	0.0807494	0.521106
rs3862689	LD_SNP	rs1036935	1	1	1.3e-05	18	47847254	2470433	CXXC1	30827	START	C/G	2	16	42	0	0.137656	0.0807494	0.521106
rs7240776	LD_SNP	rs1036935	1	1	1.3e-05	18	47842348	2470433	CXXC1	30827	START	C/T	2	16	42	0	0.137656	0.0807494	0.521106
rs7504604	LD_SNP	rs1036935	1	1	1.3e-05	18	47847364	2470433	CXXC1	30827	START	A/G	2	16	42	0	0.137656	0.0807494	0.521106
rs11877292	LD_SNP	rs1036935	1	0.813	1.3e-05	18	47849098	6520563	MBD1	4152	START	A/G	40	15	1	4	-0.103277	0.0781745	0.521106
rs12019102	LD_SNP	rs1036935	1	0.813	1.3e-05	18	47827943	6520563	MBD1	4152	START	A/G	40	15	1	4	-0.103277	0.0781745	0.521106
rs12967223	LD_SNP	rs1036935	1	0.813	1.3e-05	18	47827920	6520563	MBD1	4152	START	C/G	1	15	40	4	0.103277	0.0781745	0.521106
rs11083846	GWAS_SNP	rs11083846	1	1	3.96e-09	19	47207654	4210053	ARHGAP35	2909	START	A/G	4	15	37	4	0.0325697	0.0849573	0.542488
rs10906984	LD_SNP	rs783540	1	0.918	1.1e-07	15	83366296	2100333	CPEB1	64506	START	A/C	7	30	19	4	0.100207	0.0887295	0.543912
rs4779050	LD_SNP	rs783540	1	0.918	1.1e-07	15	83368738	2100333	CPEB1	64506	START	G/T	19	30	7	4	-0.100207	0.0887295	0.543912
rs8043401	LD_SNP	rs783540	1	0.918	1.1e-07	15	83356259	2100333	CPEB1	64506	START	A/G	7	30	19	4	0.100207	0.0887295	0.543912
rs10209615	LD_SNP	rs13397985	1	0.832	5.4e-10	2	231089943	3290280	SP110	3431	IN_GENE	C/T	1	18	37	4	0.116724	0.0865292	0.543912
rs4802322	LD_SNP	rs11083846	1	0.945	3.96e-09	19	47242992	2350168	ARHGAP35	2909	START	A/G	4	16	36	4	0.106707	0.101332	0.604862
rs783525	LD_SNP	rs783540	1	0.92	1.1e-07	15	83284629	6620112	RPS17L	6218	START	A/T	10	31	18	1	0.0615126	0.103298	0.604862
rs783525	LD_SNP	rs783540	1	0.92	1.1e-07	15	83284629	6620112	RPS17L	100505503	START	A/T	10	31	18	1	0.0615126	0.103298	0.604862
rs10201872	LD_SNP	rs13397985	1	0.887	5.4e-10	2	231106724	3290280	SP110	3431	START	C/T	36	19	1	4	-0.109394	0.105579	0.604862
rs10202244	LD_SNP	rs13397985	1	0.887	5.4e-10	2	231106935	3290280	SP110	3431	START	G/T	36	19	1	4	-0.109394	0.105579	0.604862
rs13384787	LD_SNP	rs13397985	1	0.887	5.4e-10	2	231088084	3290280	SP110	3431	IN_GENE	A/C	36	19	1	4	-0.109394	0.105579	0.604862
rs9989746	LD_SNP	rs13397985	1	0.887	5.4e-10	2	231115790	3290280	SP110	3431	START	A/G	1	19	36	4	0.109394	0.105579	0.604862
rs783525	LD_SNP	rs783540	1	0.92	1.1e-07	15	83284629	2100333	CPEB1	64506	IN_GENE	A/T	10	31	18	1	0.10967	0.113924	0.646624
rs783525	LD_SNP	rs783540	1	0.92	1.1e-07	15	83284629	4560288	AP3B2	8120	END	A/T	10	31	18	1	-0.0209642	0.139794	0.647191
rs9652567	LD_SNP	rs783540	1	0.901	1.1e-07	15	83368514	4560288	AP3B2	8120	IN_GENE	G/T	15	28	6	11	0.0246381	0.134614	0.647191
rs11083846	GWAS_SNP	rs11083846	1	1	3.96e-09	19	47207654	2350168	ARHGAP35	2909	START	A/G	4	15	37	4	0.0953577	0.145697	0.647191
rs11670473	LD_SNP	rs11083846	1	0.877	3.96e-09	19	47257481	2350168	ARHGAP35	2909	START	A/G	4	17	35	4	0.0967418	0.137171	0.647191
rs11083846	GWAS_SNP	rs11083846	1	1	3.96e-09	19	47207654	5340019	CCDC8	83987	START	A/G	4	15	37	4	0.023812	0.129648	0.647191
rs12916980	LD_SNP	rs783540	1	0.959	1.1e-07	15	83306447	2100333	CPEB1	64506	IN_GENE	C/G	19	31	10	0	-0.1058	0.119614	0.647191
rs2292980	LD_SNP	rs391525	1	1	3.16e-09	16	85945076	110722	IRF8	3394	IN_GENE	C/T	4	23	29	4	0.123436	0.142911	0.647191
rs2292982	LD_SNP	rs391525	1	1	3.16e-09	16	85944823	110722	IRF8	3394	IN_GENE	G/T	4	23	29	4	0.123436	0.142911	0.647191
rs305077	LD_SNP	rs391525	1	1	3.16e-09	16	85943466	110722	IRF8	3394	IN_GENE	C/T	4	23	29	4	0.123436	0.142911	0.647191
rs391525	GWAS_SNP	rs391525	1	1	3.16e-09	16	85944439	110722	IRF8	3394	IN_GENE	A/G	29	23	4	4	-0.123436	0.142911	0.647191
rs12970172	LD_SNP	rs1036935	1	0.813	1.3e-05	18	47837796	6520563	MBD1	4152	START	C/T	1	15	44	0	0.0899815	0.122247	0.647191
rs11668987	LD_SNP	rs11083846	1	0.847	3.96e-09	19	47227821	4150592	PRKD2	25865	START	A/G	6	14	36	4	0.0666605	0.12652	0.647191
rs1145172	LD_SNP	rs783540	1	1	1.1e-07	15	83223616	6620112	RPS17L	6218	START	C/T	9	29	18	4	0.0574477	0.144446	0.647191
rs1145172	LD_SNP	rs783540	1	1	1.1e-07	15	83223616	6620112	RPS17L	100505503	START	C/T	9	29	18	4	0.0574477	0.144446	0.647191
rs1145173	LD_SNP	rs783540	1	1	1.1e-07	15	83223425	6620112	RPS17L	6218	START	A/G	18	29	9	4	-0.0574477	0.144446	0.647191
rs1145173	LD_SNP	rs783540	1	1	1.1e-07	15	83223425	6620112	RPS17L	100505503	START	A/G	18	29	9	4	-0.0574477	0.144446	0.647191
rs1267657	LD_SNP	rs783540	1	1	1.1e-07	15	83215251	6620112	RPS17L	6218	START	C/T	9	29	18	4	0.0574477	0.144446	0.647191
rs1267657	LD_SNP	rs783540	1	1	1.1e-07	15	83215251	6620112	RPS17L	100505503	START	C/T	9	29	18	4	0.0574477	0.144446	0.647191
rs1267659	LD_SNP	rs783540	1	1	1.1e-07	15	83213963	6620112	RPS17L	6218	START	C/T	18	29	9	4	-0.0574477	0.144446	0.647191
rs1267659	LD_SNP	rs783540	1	1	1.1e-07	15	83213963	6620112	RPS17L	100505503	START	C/T	18	29	9	4	-0.0574477	0.144446	0.647191
rs12916980	LD_SNP	rs783540	1	0.959	1.1e-07	15	83306447	6620112	RPS17L	6218	START	C/G	19	31	10	0	-0.0572938	0.121489	0.647191
rs12916980	LD_SNP	rs783540	1	0.959	1.1e-07	15	83306447	6620112	RPS17L	100505503	START	C/G	19	31	10	0	-0.0572938	0.121489	0.647191
rs2870966	LD_SNP	rs783540	1	0.96	1.1e-07	15	83295244	6620112	RPS17L	6218	START	A/G	9	29	18	4	0.0613728	0.118434	0.647191
rs2870966	LD_SNP	rs783540	1	0.96	1.1e-07	15	83295244	6620112	RPS17L	100505503	START	A/G	9	29	18	4	0.0613728	0.118434	0.647191
rs698500	LD_SNP	rs783540	1	1	1.1e-07	15	83237769	6620112	RPS17L	6218	START	C/T	9	29	18	4	0.0574477	0.144446	0.647191
rs698500	LD_SNP	rs783540	1	1	1.1e-07	15	83237769	6620112	RPS17L	100505503	START	C/T	9	29	18	4	0.0574477	0.144446	0.647191
rs7167880	LD_SNP	rs783540	0.958	0.881	1.1e-07	15	83294436	6620112	RPS17L	6218	START	A/G	10	28	18	4	0.0565155	0.140975	0.647191
rs7167880	LD_SNP	rs783540	0.958	0.881	1.1e-07	15	83294436	6620112	RPS17L	100505503	START	A/G	10	28	18	4	0.0565155	0.140975	0.647191
rs783540	GWAS_SNP	rs783540	1	1	1.1e-07	15	83254708	6620112	RPS17L	6218	START	A/G	18	28	9	5	-0.0578974	0.144892	0.647191
rs783540	GWAS_SNP	rs783540	1	1	1.1e-07	15	83254708	6620112	RPS17L	100505503	START	A/G	18	28	9	5	-0.0578974	0.144892	0.647191
rs783521	LD_SNP	rs783540	1	0.881	1.1e-07	15	83280445	6620112	RPS17L	6218	START	A/G	16	31	9	4	-0.0569087	0.152109	0.666021
rs783521	LD_SNP	rs783540	1	0.881	1.1e-07	15	83280445	6620112	RPS17L	100505503	START	A/G	16	31	9	4	-0.0569087	0.152109	0.666021
rs11083846	GWAS_SNP	rs11083846	1	1	3.96e-09	19	47207654	100670402	AC011551.1	NA	START	A/G	4	15	37	4	0.0161727	0.170511	0.666319
rs1594511	LD_SNP	rs783540	1	1	1.1e-07	15	83307063	2100333	CPEB1	64506	IN_GENE	A/T	9	30	21	0	0.0942819	0.166776	0.666319
rs783527	LD_SNP	rs783540	1	1	1.1e-07	15	83285847	2100333	CPEB1	64506	IN_GENE	C/T	20	31	9	0	-0.0981253	0.154579	0.666319
rs803747	LD_SNP	rs783540	1	1	1.1e-07	15	83258096	2100333	CPEB1	64506	IN_GENE	A/G	20	31	9	0	-0.0981253	0.154579	0.666319
rs872071	GWAS_SNP	rs872071	1	1	1.91e-20	6	411064	6220154	NCRNA00266-3	NA	START	A/G	14	27	15	4	-0.0232899	0.157613	0.666319
rs4802322	LD_SNP	rs11083846	1	0.945	3.96e-09	19	47242992	4150592	PRKD2	25865	START	A/G	4	16	36	4	0.0662194	0.165631	0.666319
rs11631963	LD_SNP	rs783540	1	1	1.1e-07	15	83318202	6620112	RPS17L	6218	START	C/T	19	28	9	4	-0.0531771	0.171743	0.666319
rs11631963	LD_SNP	rs783540	1	1	1.1e-07	15	83318202	6620112	RPS17L	100505503	START	C/T	19	28	9	4	-0.0531771	0.171743	0.666319
rs11637433	LD_SNP	rs783540	1	1	1.1e-07	15	83321336	6620112	RPS17L	6218	START	A/G	9	28	19	4	0.0531771	0.171743	0.666319
rs11637433	LD_SNP	rs783540	1	1	1.1e-07	15	83321336	6620112	RPS17L	100505503	START	A/G	9	28	19	4	0.0531771	0.171743	0.666319
rs11855735	LD_SNP	rs783540	0.957	0.878	1.1e-07	15	83296545	6620112	RPS17L	6218	START	A/T	17	29	9	5	-0.056752	0.159222	0.666319
rs11855735	LD_SNP	rs783540	0.957	0.878	1.1e-07	15	83296545	6620112	RPS17L	100505503	START	A/T	17	29	9	5	-0.056752	0.159222	0.666319
rs1864699	LD_SNP	rs783540	1	1	1.1e-07	15	83323318	6620112	RPS17L	6218	START	A/G	9	28	19	4	0.0531771	0.171743	0.666319
rs1864699	LD_SNP	rs783540	1	1	1.1e-07	15	83323318	6620112	RPS17L	100505503	START	A/G	9	28	19	4	0.0531771	0.171743	0.666319
rs4778686	LD_SNP	rs783540	1	0.959	1.1e-07	15	83310835	6620112	RPS17L	6218	START	A/G	10	27	18	5	0.0533895	0.168379	0.666319
rs4778686	LD_SNP	rs783540	1	0.959	1.1e-07	15	83310835	6620112	RPS17L	100505503	START	A/G	10	27	18	5	0.0533895	0.168379	0.666319
rs6603033	LD_SNP	rs783540	1	1	1.1e-07	15	83335875	6620112	RPS17L	6218	START	A/C	9	28	19	4	0.0531771	0.171743	0.666319
rs6603033	LD_SNP	rs783540	1	1	1.1e-07	15	83335875	6620112	RPS17L	100505503	START	A/C	9	28	19	4	0.0531771	0.171743	0.666319
rs752834	LD_SNP	rs17483466	1	1	2.36e-10	2	111798658	106840075	BCL2L11	10018	START	A/G	0	20	35	5	-0.0167606	0.178348	0.666593
rs783526	LD_SNP	rs783540	1	0.954	1.1e-07	15	83285795	2100333	CPEB1	64506	IN_GENE	A/C	7	28	19	6	0.1043	0.179677	0.666593
rs11877292	LD_SNP	rs1036935	1	0.813	1.3e-05	18	47849098	2470433	CXXC1	30827	START	A/G	40	15	1	4	-0.120126	0.180795	0.666593
rs12019102	LD_SNP	rs1036935	1	0.813	1.3e-05	18	47827943	2470433	CXXC1	30827	START	A/G	40	15	1	4	-0.120126	0.180795	0.666593
rs12967223	LD_SNP	rs1036935	1	0.813	1.3e-05	18	47827920	2470433	CXXC1	30827	START	C/G	1	15	40	4	0.120126	0.180795	0.666593
rs1050976	LD_SNP	rs872071	1	0.962	1.91e-20	6	408079	6220154	NCRNA00266-3	NA	START	C/T	15	26	15	4	-0.0216606	0.1816	0.666593
rs9391997	LD_SNP	rs872071	1	0.962	1.91e-20	6	409119	6220154	NCRNA00266-3	NA	START	A/G	15	26	15	4	-0.0216606	0.1816	0.666593
rs7494860	LD_SNP	rs783540	1	1	1.1e-07	15	83334419	6620112	RPS17L	6218	START	C/T	19	27	9	5	-0.0528392	0.178533	0.666593
rs7494860	LD_SNP	rs783540	1	1	1.1e-07	15	83334419	6620112	RPS17L	100505503	START	C/T	19	27	9	5	-0.0528392	0.178533	0.666593
rs12916980	LD_SNP	rs783540	1	0.959	1.1e-07	15	83306447	4560288	AP3B2	8120	END	C/G	19	31	10	0	0.0183945	0.18617	0.668841
rs3027961	LD_SNP	rs11083846	1	0.847	3.96e-09	19	47278859	4210053	ARHGAP35	2909	START	C/G	36	20	4	0	-0.023956	0.190156	0.668841
rs4802322	LD_SNP	rs11083846	1	0.945	3.96e-09	19	47242992	4210053	ARHGAP35	2909	START	A/G	4	16	36	4	0.0248516	0.189628	0.668841
rs2567636	LD_SNP	rs783540	1	1	1.1e-07	15	83263428	2100333	CPEB1	64506	IN_GENE	C/T	14	31	9	6	-0.0975399	0.192033	0.668841
rs783529	LD_SNP	rs783540	1	0.96	1.1e-07	15	83267981	2100333	CPEB1	64506	IN_GENE	A/G	20	32	8	0	-0.093035	0.18921	0.668841
rs757978	GWAS_SNP	rs757978	1	1	2.11e-09	2	242371101	4730176	PASK	23178	START	C/T	40	15	1	4	0.177989	0.189696	0.668841
rs7601738	LD_SNP	rs757978	1	1	2.11e-09	2	242375813	4730176	PASK	23178	START	A/T	40	15	1	4	0.177989	0.189696	0.668841
rs783529	LD_SNP	rs783540	1	0.96	1.1e-07	15	83267981	6620112	RPS17L	6218	START	A/G	20	32	8	0	-0.0503235	0.19195	0.668841
rs783529	LD_SNP	rs783540	1	0.96	1.1e-07	15	83267981	6620112	RPS17L	100505503	START	A/G	20	32	8	0	-0.0503235	0.19195	0.668841
rs17483466	GWAS_SNP	rs17483466	1	1	2.36e-10	2	111797458	106840075	BCL2L11	10018	START	A/G	35	21	0	4	0.0156628	0.198005	0.678084
rs17549227	LD_SNP	rs17483466	1	1	2.36e-10	2	111796195	106840075	BCL2L11	10018	START	C/T	0	21	35	4	-0.0156628	0.198005	0.678084
rs754352	LD_SNP	rs17483466	1	1	2.36e-10	2	111797920	106840075	BCL2L11	10018	START	A/G	35	21	0	4	0.0156628	0.198005	0.678084
rs2567635	LD_SNP	rs783540	1	1	1.1e-07	15	83262181	6620112	RPS17L	6218	START	G/T	9	28	19	4	0.0486075	0.212259	0.71101
rs2567635	LD_SNP	rs783540	1	1	1.1e-07	15	83262181	6620112	RPS17L	100505503	START	G/T	9	28	19	4	0.0486075	0.212259	0.71101
rs783523	LD_SNP	rs783540	1	1	1.1e-07	15	83283555	6620112	RPS17L	6218	START	C/T	19	28	9	4	-0.0486075	0.212259	0.71101
rs783523	LD_SNP	rs783540	1	1	1.1e-07	15	83283555	6620112	RPS17L	100505503	START	C/T	19	28	9	4	-0.0486075	0.212259	0.71101
rs10198539	LD_SNP	rs13397985	1	0.877	5.4e-10	2	231105646	3290280	SP110	3431	START	C/T	39	18	1	2	-0.0838014	0.214646	0.715097
rs3027961	LD_SNP	rs11083846	1	0.847	3.96e-09	19	47278859	2350168	ARHGAP35	2909	START	C/G	36	20	4	0	-0.0783659	0.215926	0.715472
rs4802322	LD_SNP	rs11083846	1	0.945	3.96e-09	19	47242992	100670402	AC011551.1	NA	START	A/G	4	16	36	4	0.0137821	0.242189	0.762464
rs12970172	LD_SNP	rs1036935	1	0.813	1.3e-05	18	47837796	2470433	CXXC1	30827	START	C/T	1	15	44	0	0.104316	0.234568	0.762464
rs2278355	LD_SNP	rs783540	1	0.959	1.1e-07	15	83331155	6620112	RPS17L	6218	START	C/T	10	27	19	4	0.0445216	0.241868	0.762464
rs2278355	LD_SNP	rs783540	1	0.959	1.1e-07	15	83331155	6620112	RPS17L	100505503	START	C/T	10	27	19	4	0.0445216	0.241868	0.762464
rs2567636	LD_SNP	rs783540	1	1	1.1e-07	15	83263428	6620112	RPS17L	6218	START	C/T	14	31	9	6	-0.046705	0.239368	0.762464
rs2567636	LD_SNP	rs783540	1	1	1.1e-07	15	83263428	6620112	RPS17L	100505503	START	C/T	14	31	9	6	-0.046705	0.239368	0.762464
rs783527	LD_SNP	rs783540	1	1	1.1e-07	15	83285847	6620112	RPS17L	6218	START	C/T	20	31	9	0	-0.0439649	0.242546	0.762464
rs783527	LD_SNP	rs783540	1	1	1.1e-07	15	83285847	6620112	RPS17L	100505503	START	C/T	20	31	9	0	-0.0439649	0.242546	0.762464
rs803747	LD_SNP	rs783540	1	1	1.1e-07	15	83258096	6620112	RPS17L	6218	START	A/G	20	31	9	0	-0.0439649	0.242546	0.762464
rs803747	LD_SNP	rs783540	1	1	1.1e-07	15	83258096	6620112	RPS17L	100505503	START	A/G	20	31	9	0	-0.0439649	0.242546	0.762464
rs3027961	LD_SNP	rs11083846	1	0.847	3.96e-09	19	47278859	4150592	PRKD2	25865	START	C/G	36	20	4	0	-0.0534364	0.248189	0.776225
rs11681497	LD_SNP	rs757978	1	1	2.11e-09	2	242344333	4730176	PASK	23178	START	A/G	35	16	0	9	0.180701	0.255492	0.795007
rs3027961	LD_SNP	rs11083846	1	0.847	3.96e-09	19	47278859	100670402	AC011551.1	NA	START	C/G	36	20	4	0	-0.012646	0.261583	0.807595
rs12473954	LD_SNP	rs17483466	1	1	2.36e-10	2	111795319	2260292	ACOXL	55289	IN_GENE	A/G	0	21	31	8	0.0453633	0.264807	0.807595
rs4778686	LD_SNP	rs783540	1	0.959	1.1e-07	15	83310835	4560288	AP3B2	8120	END	A/G	10	27	18	5	-0.0151039	0.264758	0.807595
rs11670473	LD_SNP	rs11083846	1	0.877	3.96e-09	19	47257481	4150592	PRKD2	25865	START	A/G	4	17	35	4	0.0534328	0.2634	0.807595
rs1594511	LD_SNP	rs783540	1	1	1.1e-07	15	83307063	6620112	RPS17L	6218	START	A/T	9	30	21	0	0.0401488	0.280861	0.848117
rs1594511	LD_SNP	rs783540	1	1	1.1e-07	15	83307063	6620112	RPS17L	100505503	START	A/T	9	30	21	0	0.0401488	0.280861	0.848117
rs2074771	LD_SNP	rs757978	1	0.923	2.11e-09	2	242350944	1570324	SEPT2	4735	END	A/G	44	15	1	0	0.0625456	0.287159	0.862884
rs9652567	LD_SNP	rs783540	1	0.901	1.1e-07	15	83368514	5130364	WHAMM	123720	START	G/T	15	28	6	11	-0.0660323	0.290018	0.867224
rs11083846	GWAS_SNP	rs11083846	1	1	3.96e-09	19	47207654	4150592	PRKD2	25865	IN_GENE	A/G	4	15	37	4	0.0502244	0.296694	0.88288
rs783529	LD_SNP	rs783540	1	0.96	1.1e-07	15	83267981	4560288	AP3B2	8120	END	A/G	20	32	8	0	0.0149197	0.303635	0.898041
rs783539	LD_SNP	rs783540	1	0.817	1.1e-07	15	83254070	4560288	AP3B2	8120	END	A/C	14	35	11	0	0.0151096	0.304719	0.898041
rs11668987	LD_SNP	rs11083846	1	0.847	3.96e-09	19	47227821	100670402	AC011551.1	NA	START	A/G	6	14	36	4	0.0109797	0.309369	0.902771
rs11681497	LD_SNP	rs757978	1	1	2.11e-09	2	242344333	6130594	ING5	84289	START	A/G	35	16	0	9	-0.120988	0.3078	0.902771
rs890581	LD_SNP	rs13397985	1	0.894	5.4e-10	2	231131387	3290280	SP110	3431	START	A/G	1	25	34	0	0.0653565	0.310742	0.902771
rs9652567	LD_SNP	rs783540	1	0.901	1.1e-07	15	83368514	2100333	CPEB1	64506	START	G/T	15	28	6	11	-0.0874927	0.320704	0.917631
rs10400906	LD_SNP	rs783540	1	0.959	1.1e-07	15	83297138	6620112	RPS17L	6218	START	C/T	20	26	9	5	-0.0387923	0.319318	0.917631
rs10400906	LD_SNP	rs783540	1	0.959	1.1e-07	15	83297138	6620112	RPS17L	100505503	START	C/T	20	26	9	5	-0.0387923	0.319318	0.917631
rs9652567	LD_SNP	rs783540	1	0.901	1.1e-07	15	83368514	6620112	RPS17L	6218	START	G/T	15	28	6	11	-0.0446142	0.323342	0.917631
rs9652567	LD_SNP	rs783540	1	0.901	1.1e-07	15	83368514	6620112	RPS17L	100505503	START	G/T	15	28	6	11	-0.0446142	0.323342	0.917631
rs3027961	LD_SNP	rs11083846	1	0.847	3.96e-09	19	47278859	2970746	AP2S1	1175	END	C/G	36	20	4	0	-0.0393487	0.370467	0.924865
rs4802322	LD_SNP	rs11083846	1	0.945	3.96e-09	19	47242992	2970746	AP2S1	1175	END	A/G	4	16	36	4	0.0420401	0.359388	0.924865
rs10906984	LD_SNP	rs783540	1	0.918	1.1e-07	15	83366296	4560288	AP3B2	8120	IN_GENE	A/C	7	30	19	4	-0.0133715	0.355603	0.924865
rs2099259	LD_SNP	rs783540	1	0.845	1.1e-07	15	83323688	4560288	AP3B2	8120	END	C/T	11	30	15	4	-0.0123208	0.372662	0.924865
rs2567636	LD_SNP	rs783540	1	1	1.1e-07	15	83263428	4560288	AP3B2	8120	END	C/T	14	31	9	6	0.0150165	0.333463	0.924865
rs4779050	LD_SNP	rs783540	1	0.918	1.1e-07	15	83368738	4560288	AP3B2	8120	IN_GENE	G/T	19	30	7	4	0.0133715	0.355603	0.924865
rs783527	LD_SNP	rs783540	1	1	1.1e-07	15	83285847	4560288	AP3B2	8120	END	C/T	20	31	9	0	0.0136897	0.332782	0.924865
rs803747	LD_SNP	rs783540	1	1	1.1e-07	15	83258096	4560288	AP3B2	8120	END	A/G	20	31	9	0	0.0136897	0.332782	0.924865
rs8043401	LD_SNP	rs783540	1	0.918	1.1e-07	15	83356259	4560288	AP3B2	8120	IN_GENE	A/G	7	30	19	4	-0.0133715	0.355603	0.924865
rs11668987	LD_SNP	rs11083846	1	0.847	3.96e-09	19	47227821	4210053	ARHGAP35	2909	START	A/G	6	14	36	4	0.0165023	0.34306	0.924865
rs11670473	LD_SNP	rs11083846	1	0.877	3.96e-09	19	47257481	4210053	ARHGAP35	2909	START	A/G	4	17	35	4	0.018507	0.329006	0.924865
rs1468445	LD_SNP	rs757978	1	1	2.11e-09	2	242395554	2260390	D2HGDH	728294	START	A/G	40	11	0	9	-0.14109	0.354719	0.924865
rs2292980	LD_SNP	rs391525	1	1	3.16e-09	16	85945076	1690670	GINS2	51659	START	C/T	4	23	29	4	-0.160867	0.366501	0.924865
rs2292982	LD_SNP	rs391525	1	1	3.16e-09	16	85944823	1690670	GINS2	51659	START	G/T	4	23	29	4	-0.160867	0.366501	0.924865
rs305077	LD_SNP	rs391525	1	1	3.16e-09	16	85943466	1690670	GINS2	51659	START	C/T	4	23	29	4	-0.160867	0.366501	0.924865
rs391525	GWAS_SNP	rs391525	1	1	3.16e-09	16	85944439	1690670	GINS2	51659	START	A/G	29	23	4	4	0.160867	0.366501	0.924865
rs6436922	LD_SNP	rs13397985	1	0.945	5.4e-10	2	231098040	1450161	HMGB1P3	NA	START	A/G	36	23	1	0	0.0731302	0.354307	0.924865
rs7563433	LD_SNP	rs13397985	1	1	5.4e-10	2	231095678	1450161	HMGB1P3	NA	START	C/T	1	21	37	1	-0.0738969	0.352793	0.924865
rs890581	LD_SNP	rs13397985	1	0.894	5.4e-10	2	231131387	1450161	HMGB1P3	NA	START	A/G	1	25	34	0	-0.0709781	0.364902	0.924865
rs10906984	LD_SNP	rs783540	1	0.918	1.1e-07	15	83366296	6620112	RPS17L	6218	START	A/C	7	30	19	4	0.0369009	0.372359	0.924865
rs10906984	LD_SNP	rs783540	1	0.918	1.1e-07	15	83366296	6620112	RPS17L	100505503	START	A/C	7	30	19	4	0.0369009	0.372359	0.924865
rs4779050	LD_SNP	rs783540	1	0.918	1.1e-07	15	83368738	6620112	RPS17L	6218	START	G/T	19	30	7	4	-0.0369009	0.372359	0.924865
rs4779050	LD_SNP	rs783540	1	0.918	1.1e-07	15	83368738	6620112	RPS17L	100505503	START	G/T	19	30	7	4	-0.0369009	0.372359	0.924865
rs783526	LD_SNP	rs783540	1	0.954	1.1e-07	15	83285795	6620112	RPS17L	6218	START	A/C	7	28	19	6	0.0368725	0.337832	0.924865
rs783526	LD_SNP	rs783540	1	0.954	1.1e-07	15	83285795	6620112	RPS17L	100505503	START	A/C	7	28	19	6	0.0368725	0.337832	0.924865
rs8043401	LD_SNP	rs783540	1	0.918	1.1e-07	15	83356259	6620112	RPS17L	6218	START	A/G	7	30	19	4	0.0369009	0.372359	0.924865
rs8043401	LD_SNP	rs783540	1	0.918	1.1e-07	15	83356259	6620112	RPS17L	100505503	START	A/G	7	30	19	4	0.0369009	0.372359	0.924865
rs11681497	LD_SNP	rs757978	1	1	2.11e-09	2	242344333	1570324	SEPT2	4735	END	A/G	35	16	0	9	0.0656365	0.335566	0.924865
rs6436922	LD_SNP	rs13397985	1	0.945	5.4e-10	2	231098040	1450161	SP100	6672	START	A/G	36	23	1	0	0.0731302	0.354307	0.924865
rs7563433	LD_SNP	rs13397985	1	1	5.4e-10	2	231095678	1450161	SP100	6672	START	C/T	1	21	37	1	-0.0738969	0.352793	0.924865
rs890581	LD_SNP	rs13397985	1	0.894	5.4e-10	2	231131387	1450161	SP100	6672	START	A/G	1	25	34	0	-0.0709781	0.364902	0.924865
rs7167880	LD_SNP	rs783540	0.958	0.881	1.1e-07	15	83294436	4560288	AP3B2	8120	END	A/G	10	28	18	4	-0.0119647	0.376312	0.926599
rs6716753	LD_SNP	rs13397985	1	0.945	5.4e-10	2	231097129	1450161	HMGB1P3	NA	START	C/T	1	22	33	4	-0.0721399	0.380918	0.926599
rs6743984	LD_SNP	rs13397985	1	0.945	5.4e-10	2	231109329	1450161	HMGB1P3	NA	START	C/T	1	22	33	4	-0.0721399	0.380918	0.926599
rs6716753	LD_SNP	rs13397985	1	0.945	5.4e-10	2	231097129	1450161	SP100	6672	START	C/T	1	22	33	4	-0.0721399	0.380918	0.926599
rs6743984	LD_SNP	rs13397985	1	0.945	5.4e-10	2	231109329	1450161	SP100	6672	START	C/T	1	22	33	4	-0.0721399	0.380918	0.926599
rs11689496	LD_SNP	rs757978	1	0.862	2.11e-09	2	242426399	2470082	FARP2	9855	IN_GENE	A/G	1	18	41	0	0.0373166	0.382905	0.927749
rs11670473	LD_SNP	rs11083846	1	0.877	3.96e-09	19	47257481	100670402	AC011551.1	NA	START	A/G	4	17	35	4	0.0102473	0.384525	0.928007
rs11668987	LD_SNP	rs11083846	1	0.847	3.96e-09	19	47227821	2850315	AC011551.1	NA	START	A/G	6	14	36	4	-0.0120051	0.386893	0.930061
rs11670473	LD_SNP	rs11083846	1	0.877	3.96e-09	19	47257481	2850315	AC011551.1	NA	START	A/G	4	17	35	4	-0.0128265	0.396258	0.93404
rs4802322	LD_SNP	rs11083846	1	0.945	3.96e-09	19	47242992	2850315	AC011551.1	NA	START	A/G	4	16	36	4	-0.0106555	0.482699	0.93404
rs17483466	GWAS_SNP	rs17483466	1	1	2.36e-10	2	111797458	2260292	ACOXL	55289	IN_GENE	A/G	35	21	0	4	-0.0329774	0.422353	0.93404
rs17549227	LD_SNP	rs17483466	1	1	2.36e-10	2	111796195	2260292	ACOXL	55289	IN_GENE	C/T	0	21	35	4	0.0329774	0.422353	0.93404
rs752834	LD_SNP	rs17483466	1	1	2.36e-10	2	111798658	2260292	ACOXL	55289	IN_GENE	A/G	0	20	35	5	0.0317608	0.450712	0.93404
rs754352	LD_SNP	rs17483466	1	1	2.36e-10	2	111797920	2260292	ACOXL	55289	IN_GENE	A/G	35	21	0	4	-0.0329774	0.422353	0.93404
rs11670473	LD_SNP	rs11083846	1	0.877	3.96e-09	19	47257481	2970746	AP2S1	1175	END	A/G	4	17	35	4	0.0292431	0.52342	0.93404
rs11631963	LD_SNP	rs783540	1	1	1.1e-07	15	83318202	4560288	AP3B2	8120	END	C/T	19	28	9	4	0.00905672	0.508898	0.93404
rs11637433	LD_SNP	rs783540	1	1	1.1e-07	15	83321336	4560288	AP3B2	8120	END	A/G	9	28	19	4	-0.00905672	0.508898	0.93404
rs11855735	LD_SNP	rs783540	0.957	0.878	1.1e-07	15	83296545	4560288	AP3B2	8120	END	A/T	17	29	9	5	0.0107799	0.447148	0.93404
rs1594511	LD_SNP	rs783540	1	1	1.1e-07	15	83307063	4560288	AP3B2	8120	END	A/T	9	30	21	0	-0.0113786	0.416111	0.93404
rs1864699	LD_SNP	rs783540	1	1	1.1e-07	15	83323318	4560288	AP3B2	8120	END	A/G	9	28	19	4	-0.00905672	0.508898	0.93404
rs2278355	LD_SNP	rs783540	1	0.959	1.1e-07	15	83331155	4560288	AP3B2	8120	IN_GENE	C/T	10	27	19	4	-0.0100209	0.453403	0.93404
rs6603033	LD_SNP	rs783540	1	1	1.1e-07	15	83335875	4560288	AP3B2	8120	IN_GENE	A/C	9	28	19	4	-0.00905672	0.508898	0.93404
rs698500	LD_SNP	rs783540	1	1	1.1e-07	15	83237769	4560288	AP3B2	8120	END	C/T	9	29	18	4	-0.0114891	0.407502	0.93404
rs7494860	LD_SNP	rs783540	1	1	1.1e-07	15	83334419	4560288	AP3B2	8120	IN_GENE	C/T	19	27	9	5	0.00898011	0.516603	0.93404
rs783540	GWAS_SNP	rs783540	1	1	1.1e-07	15	83254708	4560288	AP3B2	8120	END	A/G	18	28	9	5	0.0108673	0.429217	0.93404
rs11681497	LD_SNP	rs757978	1	1	2.11e-09	2	242344333	3140288	ATG4B	23192	START	A/G	35	16	0	9	0.0645837	0.47369	0.93404
rs41342147	LD_SNP	rs757978	1	0.862	2.11e-09	2	242407588	3140288	ATG4B	23192	START	A/G	1	17	38	4	-0.0561621	0.489019	0.93404
rs12473954	LD_SNP	rs17483466	1	1	2.36e-10	2	111795319	2350369	BCL2L11	10018	START	A/G	0	21	31	8	0.0568598	0.407049	0.93404
rs11689496	LD_SNP	rs757978	1	0.862	2.11e-09	2	242426399	610390	BOK	666	START	A/G	1	18	41	0	0.0113729	0.510454	0.93404
rs1036935	GWAS_SNP	rs1036935	1	1	1.3e-05	18	47843534	1090152	CCDC11	220136	START	A/G	2	16	38	4	0.0104436	0.501474	0.93404
rs4939626	LD_SNP	rs1036935	1	1	1.3e-05	18	47840555	1090152	CCDC11	220136	START	C/T	38	16	2	4	-0.0104436	0.501474	0.93404
rs4939964	LD_SNP	rs1036935	1	1	1.3e-05	18	47843754	1090152	CCDC11	220136	START	A/G	2	16	38	4	0.0104436	0.501474	0.93404
rs7601738	LD_SNP	rs757978	1	1	2.11e-09	2	242375813	2260390	D2HGDH	728294	START	A/T	40	15	1	4	-0.0711613	0.530616	0.93404
rs1050976	LD_SNP	rs872071	1	0.962	1.91e-20	6	408079	3390050	DUSP22	56940	END	C/T	15	26	15	4	-0.0403096	0.469198	0.93404
rs1050976	LD_SNP	rs872071	1	0.962	1.91e-20	6	408079	3390050	DUSP22	100653247	END	C/T	15	26	15	4	-0.0403096	0.469198	0.93404
rs9391997	LD_SNP	rs872071	1	0.962	1.91e-20	6	409119	3390050	DUSP22	56940	END	A/G	15	26	15	4	-0.0403096	0.469198	0.93404
rs9391997	LD_SNP	rs872071	1	0.962	1.91e-20	6	409119	3390050	DUSP22	100653247	END	A/G	15	26	15	4	-0.0403096	0.469198	0.93404
rs1050976	LD_SNP	rs872071	1	0.962	1.91e-20	6	408079	1450309	EXOC2	55770	END	C/T	15	26	15	4	-0.0244499	0.465768	0.93404
rs9391997	LD_SNP	rs872071	1	0.962	1.91e-20	6	409119	1450309	EXOC2	55770	END	A/G	15	26	15	4	-0.0244499	0.465768	0.93404
rs1468445	LD_SNP	rs757978	1	1	2.11e-09	2	242395554	2470082	FARP2	9855	IN_GENE	A/G	40	11	0	9	-0.0362817	0.529722	0.93404
rs41342147	LD_SNP	rs757978	1	0.862	2.11e-09	2	242407588	2470082	FARP2	9855	IN_GENE	A/G	1	17	38	4	0.03778	0.401908	0.93404
rs11689496	LD_SNP	rs757978	1	0.862	2.11e-09	2	242426399	101500441	HDLBP	3069	START	A/G	1	18	41	0	0.0094155	0.530841	0.93404
rs10209615	LD_SNP	rs13397985	1	0.832	5.4e-10	2	231089943	1450161	HMGB1P3	NA	START	C/T	1	18	37	4	-0.063874	0.45106	0.93404
rs10498246	LD_SNP	rs13397985	1	1	5.4e-10	2	231116417	1450161	HMGB1P3	NA	START	A/T	1	22	37	0	-0.0551579	0.48792	0.93404
rs13385151	LD_SNP	rs13397985	1	1	5.4e-10	2	231115976	1450161	HMGB1P3	NA	START	C/T	36	22	1	1	0.0566229	0.482393	0.93404
rs13397985	GWAS_SNP	rs13397985	1	1	5.4e-10	2	231091223	1450161	HMGB1P3	NA	START	G/T	1	22	37	0	-0.0551579	0.48792	0.93404
rs28445040	LD_SNP	rs13397985	1	1	5.4e-10	2	231110582	1450161	HMGB1P3	NA	START	C/T	34	21	1	4	0.0536847	0.517209	0.93404
rs7423615	LD_SNP	rs13397985	1	1	5.4e-10	2	231116874	1450161	HMGB1P3	NA	START	C/T	34	21	1	4	0.0536847	0.517209	0.93404
rs9989835	LD_SNP	rs13397985	1	1	5.4e-10	2	231115630	1450161	HMGB1P3	NA	START	A/T	35	22	1	2	0.0510768	0.530564	0.93404
rs9989899	LD_SNP	rs13397985	1	1	5.4e-10	2	231114131	1450161	HMGB1P3	NA	START	A/G	1	21	34	4	-0.0536847	0.517209	0.93404
rs11689496	LD_SNP	rs757978	1	0.862	2.11e-09	2	242426399	6130594	ING5	84289	START	A/G	1	18	41	0	0.0752718	0.44786	0.93404
rs1468445	LD_SNP	rs757978	1	1	2.11e-09	2	242395554	6130594	ING5	84289	START	A/G	40	11	0	9	-0.0974805	0.463026	0.93404
rs757978	GWAS_SNP	rs757978	1	1	2.11e-09	2	242371101	6130594	ING5	84289	START	C/T	40	15	1	4	-0.0753645	0.473783	0.93404
rs7601738	LD_SNP	rs757978	1	1	2.11e-09	2	242375813	6130594	ING5	84289	START	A/T	40	15	1	4	-0.0753645	0.473783	0.93404
rs1036934	LD_SNP	rs1036935	1	1	1.3e-05	18	47843566	3850593	MYO5B	4645	START	C/G	42	16	2	0	-0.0154919	0.492404	0.93404
rs1373184	LD_SNP	rs1036935	1	1	1.3e-05	18	47841892	3850593	MYO5B	4645	START	A/G	42	16	2	0	-0.0154919	0.492404	0.93404
rs3862689	LD_SNP	rs1036935	1	1	1.3e-05	18	47847254	3850593	MYO5B	4645	START	C/G	2	16	42	0	0.0154919	0.492404	0.93404
rs7240776	LD_SNP	rs1036935	1	1	1.3e-05	18	47842348	3850593	MYO5B	4645	START	C/T	2	16	42	0	0.0154919	0.492404	0.93404
rs7504604	LD_SNP	rs1036935	1	1	1.3e-05	18	47847364	3850593	MYO5B	4645	START	A/G	2	16	42	0	0.0154919	0.492404	0.93404
rs11668987	LD_SNP	rs11083846	1	0.847	3.96e-09	19	47227821	540162	NPAS1	4861	START	A/G	6	14	36	4	0.0197288	0.415963	0.93404
rs11670473	LD_SNP	rs11083846	1	0.877	3.96e-09	19	47257481	540162	NPAS1	4861	START	A/G	4	17	35	4	0.0171958	0.515711	0.93404
rs3027961	LD_SNP	rs11083846	1	0.847	3.96e-09	19	47278859	540162	NPAS1	4861	START	C/G	36	20	4	0	-0.0188454	0.473134	0.93404
rs4802322	LD_SNP	rs11083846	1	0.945	3.96e-09	19	47242992	540162	NPAS1	4861	START	A/G	4	16	36	4	0.0210821	0.426402	0.93404
rs2074771	LD_SNP	rs757978	1	0.923	2.11e-09	2	242350944	4730176	PASK	23178	START	A/G	44	15	1	0	0.116981	0.400166	0.93404
rs757978	GWAS_SNP	rs757978	1	1	2.11e-09	2	242371101	1570324	SEPT2	4735	END	C/T	40	15	1	4	0.0495687	0.411259	0.93404
rs7601738	LD_SNP	rs757978	1	1	2.11e-09	2	242375813	1570324	SEPT2	4735	END	A/T	40	15	1	4	0.0495687	0.411259	0.93404
rs10198539	LD_SNP	rs13397985	1	0.877	5.4e-10	2	231105646	4230170	SLC16A14	151473	START	C/T	39	18	1	2	-0.0498234	0.419638	0.93404
rs10209615	LD_SNP	rs13397985	1	0.832	5.4e-10	2	231089943	1450161	SP100	6672	START	C/T	1	18	37	4	-0.063874	0.45106	0.93404
rs10498246	LD_SNP	rs13397985	1	1	5.4e-10	2	231116417	1450161	SP100	6672	START	A/T	1	22	37	0	-0.0551579	0.48792	0.93404
rs13385151	LD_SNP	rs13397985	1	1	5.4e-10	2	231115976	1450161	SP100	6672	START	C/T	36	22	1	1	0.0566229	0.482393	0.93404
rs13397985	GWAS_SNP	rs13397985	1	1	5.4e-10	2	231091223	1450161	SP100	6672	START	G/T	1	22	37	0	-0.0551579	0.48792	0.93404
rs28445040	LD_SNP	rs13397985	1	1	5.4e-10	2	231110582	1450161	SP100	6672	START	C/T	34	21	1	4	0.0536847	0.517209	0.93404
rs7423615	LD_SNP	rs13397985	1	1	5.4e-10	2	231116874	1450161	SP100	6672	START	C/T	34	21	1	4	0.0536847	0.517209	0.93404
rs9989835	LD_SNP	rs13397985	1	1	5.4e-10	2	231115630	1450161	SP100	6672	START	A/T	35	22	1	2	0.0510768	0.530564	0.93404
rs9989899	LD_SNP	rs13397985	1	1	5.4e-10	2	231114131	1450161	SP100	6672	START	A/G	1	21	34	4	-0.0536847	0.517209	0.93404
rs10198539	LD_SNP	rs13397985	1	0.877	5.4e-10	2	231105646	6290035	SP110	3431	START	C/T	39	18	1	2	-0.0717844	0.422791	0.93404
rs10198539	LD_SNP	rs13397985	1	0.877	5.4e-10	2	231105646	1580551	SP110	3431	START	C/T	39	18	1	2	-0.0743095	0.447203	0.93404
rs10201872	LD_SNP	rs13397985	1	0.887	5.4e-10	2	231106724	6290035	SP110	3431	START	C/T	36	19	1	4	-0.0606929	0.49951	0.93404
rs10201872	LD_SNP	rs13397985	1	0.887	5.4e-10	2	231106724	1580551	SP110	3431	START	C/T	36	19	1	4	-0.0613369	0.531778	0.93404
rs10202244	LD_SNP	rs13397985	1	0.887	5.4e-10	2	231106935	6290035	SP110	3431	START	G/T	36	19	1	4	-0.0606929	0.49951	0.93404
rs10202244	LD_SNP	rs13397985	1	0.887	5.4e-10	2	231106935	1580551	SP110	3431	START	G/T	36	19	1	4	-0.0613369	0.531778	0.93404
rs10209615	LD_SNP	rs13397985	1	0.832	5.4e-10	2	231089943	6290035	SP110	3431	IN_GENE	C/T	1	18	37	4	0.0761053	0.400804	0.93404
rs10209615	LD_SNP	rs13397985	1	0.832	5.4e-10	2	231089943	1580551	SP110	3431	IN_GENE	C/T	1	18	37	4	0.0752193	0.446858	0.93404
rs10498246	LD_SNP	rs13397985	1	1	5.4e-10	2	231116417	3290280	SP110	3431	START	A/T	1	22	37	0	0.0447532	0.494534	0.93404
rs13384787	LD_SNP	rs13397985	1	0.887	5.4e-10	2	231088084	6290035	SP110	3431	IN_GENE	A/C	36	19	1	4	-0.0606929	0.49951	0.93404
rs13384787	LD_SNP	rs13397985	1	0.887	5.4e-10	2	231088084	1580551	SP110	3431	IN_GENE	A/C	36	19	1	4	-0.0613369	0.531778	0.93404
rs13385151	LD_SNP	rs13397985	1	1	5.4e-10	2	231115976	3290280	SP110	3431	START	C/T	36	22	1	1	-0.0430477	0.516599	0.93404
rs13397985	GWAS_SNP	rs13397985	1	1	5.4e-10	2	231091223	3290280	SP110	3431	START	G/T	1	22	37	0	0.0447532	0.494534	0.93404
rs28445040	LD_SNP	rs13397985	1	1	5.4e-10	2	231110582	3290280	SP110	3431	START	C/T	34	21	1	4	-0.0509549	0.448935	0.93404
rs6716753	LD_SNP	rs13397985	1	0.945	5.4e-10	2	231097129	3290280	SP110	3431	START	C/T	1	22	33	4	0.0422701	0.528135	0.93404
rs6743984	LD_SNP	rs13397985	1	0.945	5.4e-10	2	231109329	3290280	SP110	3431	START	C/T	1	22	33	4	0.0422701	0.528135	0.93404
rs7423615	LD_SNP	rs13397985	1	1	5.4e-10	2	231116874	3290280	SP110	3431	START	C/T	34	21	1	4	-0.0509549	0.448935	0.93404
rs7563433	LD_SNP	rs13397985	1	1	5.4e-10	2	231095678	3290280	SP110	3431	START	C/T	1	21	37	1	0.0455865	0.495214	0.93404
rs9989746	LD_SNP	rs13397985	1	0.887	5.4e-10	2	231115790	6290035	SP110	3431	START	A/G	1	19	36	4	0.0606929	0.49951	0.93404
rs9989746	LD_SNP	rs13397985	1	0.887	5.4e-10	2	231115790	1580551	SP110	3431	START	A/G	1	19	36	4	0.0613369	0.531778	0.93404
rs9989899	LD_SNP	rs13397985	1	1	5.4e-10	2	231114131	3290280	SP110	3431	START	A/G	1	21	34	4	0.0509549	0.448935	0.93404
rs11689496	LD_SNP	rs757978	1	0.862	2.11e-09	2	242426399	6130270	STK25	10494	END	A/G	1	18	41	0	-0.07904	0.411747	0.93404
rs2074771	LD_SNP	rs757978	1	0.923	2.11e-09	2	242350944	6130270	STK25	10494	END	A/G	44	15	1	0	0.068255	0.495807	0.93404
rs41342147	LD_SNP	rs757978	1	0.862	2.11e-09	2	242407588	6130270	STK25	10494	END	A/G	1	17	38	4	-0.0651282	0.515756	0.93404
rs11083846	GWAS_SNP	rs11083846	1	1	3.96e-09	19	47207654	4560551	STRN4	29888	END	A/G	4	15	37	4	0.0400195	0.473379	0.93404
rs4802322	LD_SNP	rs11083846	1	0.945	3.96e-09	19	47242992	4560551	STRN4	29888	IN_GENE	A/G	4	16	36	4	0.0381247	0.493064	0.93404
rs783526	LD_SNP	rs783540	1	0.954	1.1e-07	15	83285795	5130364	WHAMM	123720	START	A/C	7	28	19	6	0.0374809	0.519183	0.93404
rs11681497	LD_SNP	rs757978	1	1	2.11e-09	2	242344333	6130270	STK25	10494	END	A/G	35	16	0	9	0.070908	0.535748	0.938324
rs2074771	LD_SNP	rs757978	1	0.923	2.11e-09	2	242350944	610390	BOK	666	START	A/G	44	15	1	0	-0.0110085	0.540182	0.940715
rs11670473	LD_SNP	rs11083846	1	0.877	3.96e-09	19	47257481	3710504	PTGIR	5739	START	A/G	4	17	35	4	-0.0202429	0.539092	0.940715
rs305065	LD_SNP	rs305061	1	0.919	3.6e-07	16	85973866	1690670	GINS2	51659	START	C/G	21	29	6	4	0.104445	0.548384	0.952292
rs783526	LD_SNP	rs783540	1	0.954	1.1e-07	15	83285795	4560288	AP3B2	8120	END	A/C	7	28	19	6	-0.00888609	0.559516	0.952731
rs872071	GWAS_SNP	rs872071	1	1	1.91e-20	6	411064	1450309	EXOC2	55770	END	A/G	14	27	15	4	-0.0199587	0.558753	0.952731
rs11681497	LD_SNP	rs757978	1	1	2.11e-09	2	242344333	2470082	FARP2	9855	IN_GENE	A/G	35	16	0	9	-0.0294546	0.554815	0.952731
rs11689496	LD_SNP	rs757978	1	0.862	2.11e-09	2	242426399	3850068	GAL3ST2	64090	START	A/G	1	18	41	0	-0.011331	0.554916	0.952731
rs1468445	LD_SNP	rs757978	1	1	2.11e-09	2	242395554	6940064	HDLBP	3069	START	A/G	40	11	0	9	-0.0148212	0.559243	0.952731
rs3027961	LD_SNP	rs11083846	1	0.847	3.96e-09	19	47278859	4560551	STRN4	29888	START	C/G	36	20	4	0	-0.031487	0.555929	0.952731
rs2870966	LD_SNP	rs783540	1	0.96	1.1e-07	15	83295244	5130364	WHAMM	123720	START	A/G	9	29	18	4	0.0314758	0.558966	0.952731
rs11083846	GWAS_SNP	rs11083846	1	1	3.96e-09	19	47207654	2850315	AC011551.1	NA	START	A/G	4	15	37	4	-0.00766672	0.615219	0.966922
rs2567635	LD_SNP	rs783540	1	1	1.1e-07	15	83262181	4560288	AP3B2	8120	END	G/T	9	28	19	4	-0.00722024	0.598737	0.966922
rs783523	LD_SNP	rs783540	1	1	1.1e-07	15	83283555	4560288	AP3B2	8120	END	C/T	19	28	9	4	0.00722024	0.598737	0.966922
rs41342147	LD_SNP	rs757978	1	0.862	2.11e-09	2	242407588	610390	BOK	666	START	A/G	1	17	38	4	0.00926486	0.599915	0.966922
rs757978	GWAS_SNP	rs757978	1	1	2.11e-09	2	242371101	610390	BOK	666	START	C/T	40	15	1	4	-0.0101793	0.574063	0.966922
rs7601738	LD_SNP	rs757978	1	1	2.11e-09	2	242375813	610390	BOK	666	START	A/T	40	15	1	4	-0.0101793	0.574063	0.966922
rs2292980	LD_SNP	rs391525	1	1	3.16e-09	16	85945076	7100632	COX4NB	10328	START	C/T	4	23	29	4	0.0303116	0.617502	0.966922
rs2292982	LD_SNP	rs391525	1	1	3.16e-09	16	85944823	7100632	COX4NB	10328	START	G/T	4	23	29	4	0.0303116	0.617502	0.966922
rs305077	LD_SNP	rs391525	1	1	3.16e-09	16	85943466	7100632	COX4NB	10328	START	C/T	4	23	29	4	0.0303116	0.617502	0.966922
rs391525	GWAS_SNP	rs391525	1	1	3.16e-09	16	85944439	7100632	COX4NB	10328	START	A/G	29	23	4	4	-0.0303116	0.617502	0.966922
rs872071	GWAS_SNP	rs872071	1	1	1.91e-20	6	411064	3390050	DUSP22	56940	END	A/G	14	27	15	4	-0.028334	0.617491	0.966922
rs872071	GWAS_SNP	rs872071	1	1	1.91e-20	6	411064	3390050	DUSP22	100653247	END	A/G	14	27	15	4	-0.028334	0.617491	0.966922
rs10198539	LD_SNP	rs13397985	1	0.877	5.4e-10	2	231105646	1450161	HMGB1P3	NA	START	C/T	39	18	1	2	0.0455894	0.586797	0.966922
rs10201872	LD_SNP	rs13397985	1	0.887	5.4e-10	2	231106724	1450161	HMGB1P3	NA	START	C/T	36	19	1	4	0.0442037	0.599219	0.966922
rs10202244	LD_SNP	rs13397985	1	0.887	5.4e-10	2	231106935	1450161	HMGB1P3	NA	START	G/T	36	19	1	4	0.0442037	0.599219	0.966922
rs13384787	LD_SNP	rs13397985	1	0.887	5.4e-10	2	231088084	1450161	HMGB1P3	NA	START	A/C	36	19	1	4	0.0442037	0.599219	0.966922
rs9989746	LD_SNP	rs13397985	1	0.887	5.4e-10	2	231115790	1450161	HMGB1P3	NA	START	A/G	1	19	36	4	-0.0442037	0.599219	0.966922
rs2074771	LD_SNP	rs757978	1	0.923	2.11e-09	2	242350944	6130594	ING5	84289	START	A/G	44	15	1	0	-0.0581679	0.573117	0.966922
rs305065	LD_SNP	rs305061	1	0.919	3.6e-07	16	85973866	110722	IRF8	3394	END	C/G	21	29	6	4	-0.0412845	0.618325	0.966922
rs1036935	GWAS_SNP	rs1036935	1	1	1.3e-05	18	47843534	3850593	MYO5B	4645	START	A/G	2	16	38	4	0.0117488	0.606178	0.966922
rs4939626	LD_SNP	rs1036935	1	1	1.3e-05	18	47840555	3850593	MYO5B	4645	START	C/T	38	16	2	4	-0.0117488	0.606178	0.966922
rs4939964	LD_SNP	rs1036935	1	1	1.3e-05	18	47843754	3850593	MYO5B	4645	START	A/G	2	16	38	4	0.0117488	0.606178	0.966922
rs10198539	LD_SNP	rs13397985	1	0.877	5.4e-10	2	231105646	1450161	SP100	6672	START	C/T	39	18	1	2	0.0455894	0.586797	0.966922
rs10201872	LD_SNP	rs13397985	1	0.887	5.4e-10	2	231106724	1450161	SP100	6672	START	C/T	36	19	1	4	0.0442037	0.599219	0.966922
rs10202244	LD_SNP	rs13397985	1	0.887	5.4e-10	2	231106935	1450161	SP100	6672	START	G/T	36	19	1	4	0.0442037	0.599219	0.966922
rs13384787	LD_SNP	rs13397985	1	0.887	5.4e-10	2	231088084	1450161	SP100	6672	START	A/C	36	19	1	4	0.0442037	0.599219	0.966922
rs9989746	LD_SNP	rs13397985	1	0.887	5.4e-10	2	231115790	1450161	SP100	6672	START	A/G	1	19	36	4	-0.0442037	0.599219	0.966922
rs6436922	LD_SNP	rs13397985	1	0.945	5.4e-10	2	231098040	3290280	SP110	3431	START	A/G	36	23	1	0	-0.0360204	0.580609	0.966922
rs9989835	LD_SNP	rs13397985	1	1	5.4e-10	2	231115630	3290280	SP110	3431	START	A/T	35	22	1	2	-0.0326644	0.606268	0.966922
rs757978	GWAS_SNP	rs757978	1	1	2.11e-09	2	242371101	6130270	STK25	10494	END	C/T	40	15	1	4	0.057504	0.575973	0.966922
rs7601738	LD_SNP	rs757978	1	1	2.11e-09	2	242375813	6130270	STK25	10494	END	A/T	40	15	1	4	0.057504	0.575973	0.966922
rs783521	LD_SNP	rs783540	1	0.881	1.1e-07	15	83280445	5130364	WHAMM	123720	START	A/G	16	31	9	4	-0.0296059	0.594784	0.966922
rs11689496	LD_SNP	rs757978	1	0.862	2.11e-09	2	242426399	2260390	D2HGDH	728294	START	A/G	1	18	41	0	0.0532873	0.622866	0.971544
rs12473954	LD_SNP	rs17483466	1	1	2.36e-10	2	111795319	106840075	BCL2L11	10018	START	A/G	0	21	31	8	-0.00543081	0.62515	0.972632
rs2870966	LD_SNP	rs783540	1	0.96	1.1e-07	15	83295244	4560288	AP3B2	8120	END	A/G	9	29	18	4	-0.00634288	0.648199	0.973842
rs11689496	LD_SNP	rs757978	1	0.862	2.11e-09	2	242426399	3140288	ATG4B	23192	START	A/G	1	18	41	0	-0.0345224	0.657617	0.973842
rs757978	GWAS_SNP	rs757978	1	1	2.11e-09	2	242371101	3140288	ATG4B	23192	START	C/T	40	15	1	4	0.0372115	0.65528	0.973842
rs7601738	LD_SNP	rs757978	1	1	2.11e-09	2	242375813	3140288	ATG4B	23192	START	A/T	40	15	1	4	0.0372115	0.65528	0.973842
rs11083846	GWAS_SNP	rs11083846	1	1	3.96e-09	19	47207654	6100019	CALM3	801	END	A/G	4	15	37	4	0.0218847	0.659289	0.973842
rs11083846	GWAS_SNP	rs11083846	1	1	3.96e-09	19	47207654	6100019	CALM3	805	END	A/G	4	15	37	4	0.0218847	0.659289	0.973842
rs11083846	GWAS_SNP	rs11083846	1	1	3.96e-09	19	47207654	6100019	CALM3	808	END	A/G	4	15	37	4	0.0218847	0.659289	0.973842
rs41342147	LD_SNP	rs757978	1	0.862	2.11e-09	2	242407588	2260390	D2HGDH	728294	START	A/G	1	17	38	4	0.0524619	0.635718	0.973842
rs11083846	GWAS_SNP	rs11083846	1	1	3.96e-09	19	47207654	630487	FKRP	79147	START	A/G	4	15	37	4	0.0290074	0.631425	0.973842
rs305061	GWAS_SNP	rs305061	1	1	3.6e-07	16	85975659	1690670	GINS2	51659	START	C/T	5	29	22	4	-0.0824511	0.644405	0.973842
rs305064	LD_SNP	rs305061	1	0.919	3.6e-07	16	85974142	1690670	GINS2	51659	START	C/T	24	30	6	0	0.0759974	0.646865	0.973842
rs305067	LD_SNP	rs305061	1	0.919	3.6e-07	16	85971840	1690670	GINS2	51659	START	C/G	6	30	24	0	-0.0759974	0.646865	0.973842
rs305094	LD_SNP	rs305061	1	1	3.6e-07	16	85978105	1690670	GINS2	51659	START	C/T	5	29	22	4	-0.0824511	0.644405	0.973842
rs447919	LD_SNP	rs305061	0.954	0.802	3.6e-07	16	85968557	1690670	GINS2	51659	START	C/T	21	28	7	4	0.076898	0.648447	0.973842
rs1468445	LD_SNP	rs757978	1	1	2.11e-09	2	242395554	6350707	HDLBP	3069	START	A/G	40	11	0	9	-0.0371171	0.659057	0.973842
rs2074771	LD_SNP	rs757978	1	0.923	2.11e-09	2	242350944	101500441	HDLBP	3069	START	A/G	44	15	1	0	-0.00698523	0.655016	0.973842
rs41342147	LD_SNP	rs757978	1	0.862	2.11e-09	2	242407588	6130594	ING5	84289	START	A/G	1	17	38	4	0.0488923	0.634129	0.973842
rs11668987	LD_SNP	rs11083846	1	0.847	3.96e-09	19	47227821	3710504	PTGIR	5739	START	A/G	6	14	36	4	-0.0133924	0.658219	0.973842
rs4802322	LD_SNP	rs11083846	1	0.945	3.96e-09	19	47242992	3710504	PTGIR	5739	START	A/G	4	16	36	4	-0.015132	0.647354	0.973842
rs2567636	LD_SNP	rs783540	1	1	1.1e-07	15	83263428	1580008	RP11-96J23.1	NA	START	C/T	14	31	9	6	0.018441	0.641581	0.973842
rs12970172	LD_SNP	rs1036935	1	0.813	1.3e-05	18	47837796	1990398	SKA1	220134	START	C/T	1	15	44	0	-0.057356	0.628755	0.973842
rs2278355	LD_SNP	rs783540	1	0.959	1.1e-07	15	83331155	5130364	WHAMM	123720	START	C/T	10	27	19	4	0.0227461	0.661233	0.974365
rs757978	GWAS_SNP	rs757978	1	1	2.11e-09	2	242371101	2470082	FARP2	9855	IN_GENE	C/T	40	15	1	4	-0.019981	0.666281	0.977107
rs7601738	LD_SNP	rs757978	1	1	2.11e-09	2	242375813	2470082	FARP2	9855	IN_GENE	A/T	40	15	1	4	-0.019981	0.666281	0.977107
rs2074771	LD_SNP	rs757978	1	0.923	2.11e-09	2	242350944	6940064	HDLBP	3069	START	A/G	44	15	1	0	-0.00818833	0.667973	0.977249
rs1468445	LD_SNP	rs757978	1	1	2.11e-09	2	242395554	3140288	ATG4B	23192	START	A/G	40	11	0	9	0.0456916	0.679757	0.979006
rs752834	LD_SNP	rs17483466	1	1	2.36e-10	2	111798658	2350369	BCL2L11	10018	START	A/G	0	20	35	5	0.0283238	0.677214	0.979006
rs11681497	LD_SNP	rs757978	1	1	2.11e-09	2	242344333	610390	BOK	666	START	A/G	35	16	0	9	0.00780923	0.674023	0.979006
rs41342147	LD_SNP	rs757978	1	0.862	2.11e-09	2	242407588	101500441	HDLBP	3069	START	A/G	1	17	38	4	0.0063007	0.677916	0.979006
rs11083846	GWAS_SNP	rs11083846	1	1	3.96e-09	19	47207654	3710504	PTGIR	5739	START	A/G	4	15	37	4	-0.0136814	0.680353	0.979006
rs783527	LD_SNP	rs783540	1	1	1.1e-07	15	83285847	5130364	WHAMM	123720	START	C/T	20	31	9	0	-0.0218777	0.678527	0.979006
rs803747	LD_SNP	rs783540	1	1	1.1e-07	15	83258096	5130364	WHAMM	123720	START	A/G	20	31	9	0	-0.0218777	0.678527	0.979006
rs305064	LD_SNP	rs305061	1	0.919	3.6e-07	16	85974142	110722	IRF8	3394	END	C/T	24	30	6	0	-0.0317207	0.685692	0.982077
rs305067	LD_SNP	rs305061	1	0.919	3.6e-07	16	85971840	110722	IRF8	3394	END	C/G	6	30	24	0	0.0317207	0.685692	0.982077
rs1468445	LD_SNP	rs757978	1	1	2.11e-09	2	242395554	610390	BOK	666	START	A/G	40	11	0	9	0.00924573	0.692825	0.983481
rs1036934	LD_SNP	rs1036935	1	1	1.3e-05	18	47843566	1090152	CCDC11	220136	START	C/G	42	16	2	0	-0.00592388	0.701381	0.983481
rs1373184	LD_SNP	rs1036935	1	1	1.3e-05	18	47841892	1090152	CCDC11	220136	START	A/G	42	16	2	0	-0.00592388	0.701381	0.983481
rs3862689	LD_SNP	rs1036935	1	1	1.3e-05	18	47847254	1090152	CCDC11	220136	START	C/G	2	16	42	0	0.00592388	0.701381	0.983481
rs7240776	LD_SNP	rs1036935	1	1	1.3e-05	18	47842348	1090152	CCDC11	220136	START	C/T	2	16	42	0	0.00592388	0.701381	0.983481
rs7504604	LD_SNP	rs1036935	1	1	1.3e-05	18	47847364	1090152	CCDC11	220136	START	A/G	2	16	42	0	0.00592388	0.701381	0.983481
rs4802322	LD_SNP	rs11083846	1	0.945	3.96e-09	19	47242992	630487	FKRP	79147	START	A/G	4	16	36	4	0.022848	0.704605	0.983481
rs11681497	LD_SNP	rs757978	1	1	2.11e-09	2	242344333	6350707	HDLBP	3069	START	A/G	35	16	0	9	0.0282814	0.692423	0.983481
rs11689496	LD_SNP	rs757978	1	0.862	2.11e-09	2	242426399	6940064	HDLBP	3069	START	A/G	1	18	41	0	0.00681057	0.710737	0.983481
rs783525	LD_SNP	rs783540	1	0.92	1.1e-07	15	83284629	1580008	RP11-96J23.1	NA	START	A/T	10	31	18	1	-0.0133675	0.699797	0.983481
rs6716753	LD_SNP	rs13397985	1	0.945	5.4e-10	2	231097129	6290035	SP110	3431	START	C/T	1	22	33	4	-0.0336542	0.703127	0.983481
rs6743984	LD_SNP	rs13397985	1	0.945	5.4e-10	2	231109329	6290035	SP110	3431	START	C/T	1	22	33	4	-0.0336542	0.703127	0.983481
rs890581	LD_SNP	rs13397985	1	0.894	5.4e-10	2	231131387	1580551	SP110	3431	START	A/G	1	25	34	0	0.0341191	0.710547	0.983481
rs2567635	LD_SNP	rs783540	1	1	1.1e-07	15	83262181	5130364	WHAMM	123720	START	G/T	9	28	19	4	0.0199585	0.707693	0.983481
rs783523	LD_SNP	rs783540	1	1	1.1e-07	15	83283555	5130364	WHAMM	123720	START	C/T	19	28	9	4	-0.0199585	0.707693	0.983481
rs305064	LD_SNP	rs305061	1	0.919	3.6e-07	16	85974142	7100632	COX4NB	10328	START	C/T	24	30	6	0	-0.0203946	0.719582	0.985012
rs305067	LD_SNP	rs305061	1	0.919	3.6e-07	16	85971840	7100632	COX4NB	10328	START	C/G	6	30	24	0	0.0203946	0.719582	0.985012
rs305090	LD_SNP	rs305061	1	0.919	3.6e-07	16	85979346	1690670	GINS2	51659	START	C/T	22	27	7	4	0.0610633	0.714771	0.985012
rs11631963	LD_SNP	rs783540	1	1	1.1e-07	15	83318202	1580008	RP11-96J23.1	NA	START	C/T	19	28	9	4	-0.0129451	0.723092	0.985012
rs11637433	LD_SNP	rs783540	1	1	1.1e-07	15	83321336	1580008	RP11-96J23.1	NA	START	A/G	9	28	19	4	0.0129451	0.723092	0.985012
rs1864699	LD_SNP	rs783540	1	1	1.1e-07	15	83323318	1580008	RP11-96J23.1	NA	START	A/G	9	28	19	4	0.0129451	0.723092	0.985012
rs6603033	LD_SNP	rs783540	1	1	1.1e-07	15	83335875	1580008	RP11-96J23.1	NA	START	A/C	9	28	19	4	0.0129451	0.723092	0.985012
rs2074771	LD_SNP	rs757978	1	0.923	2.11e-09	2	242350944	2470082	FARP2	9855	IN_GENE	A/G	44	15	1	0	-0.015553	0.727244	0.985379
rs7494860	LD_SNP	rs783540	1	1	1.1e-07	15	83334419	1580008	RP11-96J23.1	NA	START	C/T	19	27	9	5	-0.0129827	0.724984	0.985379
rs11083846	GWAS_SNP	rs11083846	1	1	3.96e-09	19	47207654	7000390	SLC1A5	6510	END	A/G	4	15	37	4	0.029711	0.729959	0.985379
rs13385151	LD_SNP	rs13397985	1	1	5.4e-10	2	231115976	1580551	SP110	3431	START	C/T	36	22	1	1	-0.0323862	0.731399	0.985379
rs11668987	LD_SNP	rs11083846	1	0.847	3.96e-09	19	47227821	4560551	STRN4	29888	IN_GENE	A/G	6	14	36	4	0.0176679	0.728935	0.985379
rs9989835	LD_SNP	rs13397985	1	1	5.4e-10	2	231115630	1580551	SP110	3431	START	A/T	35	22	1	2	-0.0318459	0.737261	0.991099
rs305092	LD_SNP	rs305061	1	0.919	3.6e-07	16	85979117	110722	IRF8	3394	END	A/G	8	27	25	0	-0.0242763	0.74031	0.99302
rs11681497	LD_SNP	rs757978	1	1	2.11e-09	2	242344333	6940064	HDLBP	3069	START	A/G	35	16	0	9	-0.00721727	0.742201	0.993375
rs11877292	LD_SNP	rs1036935	1	0.813	1.3e-05	18	47849098	3850593	MYO5B	4645	START	A/G	40	15	1	4	0.00811817	0.747057	0.993375
rs12019102	LD_SNP	rs1036935	1	0.813	1.3e-05	18	47827943	3850593	MYO5B	4645	START	A/G	40	15	1	4	0.00811817	0.747057	0.993375
rs12967223	LD_SNP	rs1036935	1	0.813	1.3e-05	18	47827920	3850593	MYO5B	4645	START	C/G	1	15	40	4	-0.00811817	0.747057	0.993375
rs10400906	LD_SNP	rs783540	1	0.959	1.1e-07	15	83297138	4560288	AP3B2	8120	END	C/T	20	26	9	5	0.00421871	0.756876	0.997486
rs447919	LD_SNP	rs305061	0.954	0.802	3.6e-07	16	85968557	7100632	COX4NB	10328	START	C/T	21	28	7	4	-0.0180599	0.752819	0.997486
rs11689496	LD_SNP	rs757978	1	0.862	2.11e-09	2	242426399	6350707	HDLBP	3069	START	A/G	1	18	41	0	0.0183381	0.764044	0.997486
rs2099259	LD_SNP	rs783540	1	0.845	1.1e-07	15	83323688	1580008	RP11-96J23.1	NA	START	C/T	11	30	15	4	0.0107368	0.771041	0.997486
rs1036935	GWAS_SNP	rs1036935	1	1	1.3e-05	18	47843534	1990398	SKA1	220134	START	A/G	2	16	38	4	0.0314419	0.771302	0.997486
rs4939626	LD_SNP	rs1036935	1	1	1.3e-05	18	47840555	1990398	SKA1	220134	START	C/T	38	16	2	4	-0.0314419	0.771302	0.997486
rs4939964	LD_SNP	rs1036935	1	1	1.3e-05	18	47843754	1990398	SKA1	220134	START	A/G	2	16	38	4	0.0314419	0.771302	0.997486
rs11668987	LD_SNP	rs11083846	1	0.847	3.96e-09	19	47227821	7000390	SLC1A5	6510	END	A/G	6	14	36	4	-0.0240573	0.759211	0.997486
rs10498246	LD_SNP	rs13397985	1	1	5.4e-10	2	231116417	1580551	SP110	3431	START	A/T	1	22	37	0	0.0282516	0.761808	0.997486
rs13397985	GWAS_SNP	rs13397985	1	1	5.4e-10	2	231091223	1580551	SP110	3431	START	G/T	1	22	37	0	0.0282516	0.761808	0.997486
rs6716753	LD_SNP	rs13397985	1	0.945	5.4e-10	2	231097129	1580551	SP110	3431	START	C/T	1	22	33	4	-0.0282834	0.769157	0.997486
rs6743984	LD_SNP	rs13397985	1	0.945	5.4e-10	2	231109329	1580551	SP110	3431	START	C/T	1	22	33	4	-0.0282834	0.769157	0.997486
rs2099259	LD_SNP	rs783540	1	0.845	1.1e-07	15	83323688	5130364	WHAMM	123720	START	C/T	11	30	15	4	-0.0158985	0.767424	0.997486
rs3027961	LD_SNP	rs11083846	1	0.847	3.96e-09	19	47278859	2850315	AC011551.1	NA	START	C/G	36	20	4	0	0.00230647	0.882572	0.997599
rs783521	LD_SNP	rs783540	1	0.881	1.1e-07	15	83280445	4560288	AP3B2	8120	END	A/G	16	31	9	4	0.00075043	0.958736	0.997599
rs2074771	LD_SNP	rs757978	1	0.923	2.11e-09	2	242350944	3140288	ATG4B	23192	START	A/G	44	15	1	0	0.0125252	0.877186	0.997599
rs17483466	GWAS_SNP	rs17483466	1	1	2.36e-10	2	111797458	2350369	BCL2L11	10018	START	A/G	35	21	0	4	-0.00663057	0.922789	0.997599
rs17549227	LD_SNP	rs17483466	1	1	2.36e-10	2	111796195	2350369	BCL2L11	10018	START	C/T	0	21	35	4	0.00663057	0.922789	0.997599
rs754352	LD_SNP	rs17483466	1	1	2.36e-10	2	111797920	2350369	BCL2L11	10018	START	A/G	35	21	0	4	-0.00663057	0.922789	0.997599
rs11877292	LD_SNP	rs1036935	1	0.813	1.3e-05	18	47849098	1090152	CCDC11	220136	START	A/G	40	15	1	4	-0.000789792	0.963341	0.997599
rs12019102	LD_SNP	rs1036935	1	0.813	1.3e-05	18	47827943	1090152	CCDC11	220136	START	A/G	40	15	1	4	-0.000789792	0.963341	0.997599
rs12967223	LD_SNP	rs1036935	1	0.813	1.3e-05	18	47827920	1090152	CCDC11	220136	START	C/G	1	15	40	4	0.000789792	0.963341	0.997599
rs12970172	LD_SNP	rs1036935	1	0.813	1.3e-05	18	47837796	1090152	CCDC11	220136	START	C/T	1	15	44	0	-0.0036263	0.831919	0.997599
rs735665	GWAS_SNP	rs735665	1	1	3.78e-12	11	123361397	6420450	CLMP	79827	START	A/G	3	11	42	4	-0.00464924	0.789586	0.997599
rs305061	GWAS_SNP	rs305061	1	1	3.6e-07	16	85975659	7100632	COX4NB	10328	START	C/T	5	29	22	4	-0.00916301	0.880131	0.997599
rs305065	LD_SNP	rs305061	1	0.919	3.6e-07	16	85973866	7100632	COX4NB	10328	START	C/G	21	29	6	4	-0.016854	0.775932	0.997599
rs305089	LD_SNP	rs305061	1	1	3.6e-07	16	85981030	7100632	COX4NB	10328	START	C/T	25	29	6	0	-0.00870516	0.877326	0.997599
rs305090	LD_SNP	rs305061	1	0.919	3.6e-07	16	85979346	7100632	COX4NB	10328	START	C/T	22	27	7	4	0.00212861	0.970115	0.997599
rs305092	LD_SNP	rs305061	1	0.919	3.6e-07	16	85979117	7100632	COX4NB	10328	START	A/G	8	27	25	0	0.0126187	0.812124	0.997599
rs305094	LD_SNP	rs305061	1	1	3.6e-07	16	85978105	7100632	COX4NB	10328	START	C/T	5	29	22	4	-0.00916301	0.880131	0.997599
rs10906984	LD_SNP	rs783540	1	0.918	1.1e-07	15	83366296	6420338	FAM103A1	83640	START	A/C	7	30	19	4	-0.0119551	0.817974	0.997599
rs4779050	LD_SNP	rs783540	1	0.918	1.1e-07	15	83368738	6420338	FAM103A1	83640	START	G/T	19	30	7	4	0.0119551	0.817974	0.997599
rs8043401	LD_SNP	rs783540	1	0.918	1.1e-07	15	83356259	6420338	FAM103A1	83640	START	A/G	7	30	19	4	-0.0119551	0.817974	0.997599
rs9652567	LD_SNP	rs783540	1	0.901	1.1e-07	15	83368514	6420338	FAM103A1	83640	START	G/T	15	28	6	11	-0.00718414	0.902669	0.997599
rs11668987	LD_SNP	rs11083846	1	0.847	3.96e-09	19	47227821	630487	FKRP	79147	START	A/G	6	14	36	4	0.0094695	0.863748	0.997599
rs11670473	LD_SNP	rs11083846	1	0.877	3.96e-09	19	47257481	630487	FKRP	79147	IN_GENE	A/G	4	17	35	4	0.00668325	0.911502	0.997599
rs3027961	LD_SNP	rs11083846	1	0.847	3.96e-09	19	47278859	630487	FKRP	79147	END	C/G	36	20	4	0	-0.0157642	0.783405	0.997599
rs305092	LD_SNP	rs305061	1	0.919	3.6e-07	16	85979117	1690670	GINS2	51659	START	A/G	8	27	25	0	0.0088656	0.954424	0.997599
rs11681497	LD_SNP	rs757978	1	1	2.11e-09	2	242344333	101500441	HDLBP	3069	START	A/G	35	16	0	9	0.000200671	0.991211	0.997599
rs1468445	LD_SNP	rs757978	1	1	2.11e-09	2	242395554	101500441	HDLBP	3069	START	A/G	40	11	0	9	0.000892782	0.966594	0.997599
rs2074771	LD_SNP	rs757978	1	0.923	2.11e-09	2	242350944	6350707	HDLBP	3069	START	A/G	44	15	1	0	-0.00654994	0.917899	0.997599
rs41342147	LD_SNP	rs757978	1	0.862	2.11e-09	2	242407588	6940064	HDLBP	3069	START	A/G	1	17	38	4	0.00529165	0.781104	0.997599
rs41342147	LD_SNP	rs757978	1	0.862	2.11e-09	2	242407588	6350707	HDLBP	3069	START	A/G	1	17	38	4	0.0102481	0.873928	0.997599
rs757978	GWAS_SNP	rs757978	1	1	2.11e-09	2	242371101	6940064	HDLBP	3069	START	C/T	40	15	1	4	-0.00540745	0.781853	0.997599
rs757978	GWAS_SNP	rs757978	1	1	2.11e-09	2	242371101	101500441	HDLBP	3069	START	C/T	40	15	1	4	-0.00185859	0.904978	0.997599
rs757978	GWAS_SNP	rs757978	1	1	2.11e-09	2	242371101	6350707	HDLBP	3069	START	C/T	40	15	1	4	-0.00224326	0.972984	0.997599
rs7601738	LD_SNP	rs757978	1	1	2.11e-09	2	242375813	6940064	HDLBP	3069	START	A/T	40	15	1	4	-0.00540745	0.781853	0.997599
rs7601738	LD_SNP	rs757978	1	1	2.11e-09	2	242375813	101500441	HDLBP	3069	START	A/T	40	15	1	4	-0.00185859	0.904978	0.997599
rs7601738	LD_SNP	rs757978	1	1	2.11e-09	2	242375813	6350707	HDLBP	3069	START	A/T	40	15	1	4	-0.00224326	0.972984	0.997599
rs305061	GWAS_SNP	rs305061	1	1	3.6e-07	16	85975659	110722	IRF8	3394	END	C/T	5	29	22	4	0.00972296	0.909034	0.997599
rs305089	LD_SNP	rs305061	1	1	3.6e-07	16	85981030	110722	IRF8	3394	END	C/T	25	29	6	0	0.00410633	0.957923	0.997599
rs305090	LD_SNP	rs305061	1	0.919	3.6e-07	16	85979346	110722	IRF8	3394	END	C/T	22	27	7	4	0.0147397	0.853015	0.997599
rs305094	LD_SNP	rs305061	1	1	3.6e-07	16	85978105	110722	IRF8	3394	END	C/T	5	29	22	4	0.00972296	0.909034	0.997599
rs447919	LD_SNP	rs305061	0.954	0.802	3.6e-07	16	85968557	110722	IRF8	3394	END	C/T	21	28	7	4	-0.0177835	0.824797	0.997599
rs12970172	LD_SNP	rs1036935	1	0.813	1.3e-05	18	47837796	3850593	MYO5B	4645	START	C/T	1	15	44	0	-0.00369771	0.882397	0.997599
rs11083846	GWAS_SNP	rs11083846	1	1	3.96e-09	19	47207654	6510497	PNMAL1	55228	START	A/G	4	15	37	4	0.0353653	0.839613	0.997599
rs11668987	LD_SNP	rs11083846	1	0.847	3.96e-09	19	47227821	6510497	PNMAL1	55228	START	A/G	6	14	36	4	-0.0100984	0.949468	0.997599
rs11670473	LD_SNP	rs11083846	1	0.877	3.96e-09	19	47257481	6510497	PNMAL1	55228	START	A/G	4	17	35	4	-0.016435	0.924584	0.997599
rs4802322	LD_SNP	rs11083846	1	0.945	3.96e-09	19	47242992	6510497	PNMAL1	55228	START	A/G	4	16	36	4	-0.00320652	0.985308	0.997599
rs3027961	LD_SNP	rs11083846	1	0.847	3.96e-09	19	47278859	3710504	PTGIR	5739	START	C/G	36	20	4	0	-0.00074668	0.981574	0.997599
rs10400906	LD_SNP	rs783540	1	0.959	1.1e-07	15	83297138	1580008	RP11-96J23.1	NA	START	C/T	20	26	9	5	-0.000258119	0.994344	0.997599
rs1145172	LD_SNP	rs783540	1	1	1.1e-07	15	83223616	1580008	RP11-96J23.1	NA	START	C/T	9	29	18	4	0.00971466	0.792963	0.997599
rs1145173	LD_SNP	rs783540	1	1	1.1e-07	15	83223425	1580008	RP11-96J23.1	NA	START	A/G	18	29	9	4	-0.00971466	0.792963	0.997599
rs11855735	LD_SNP	rs783540	0.957	0.878	1.1e-07	15	83296545	1580008	RP11-96J23.1	NA	START	A/T	17	29	9	5	-0.00407295	0.914005	0.997599
rs1267657	LD_SNP	rs783540	1	1	1.1e-07	15	83215251	1580008	RP11-96J23.1	NA	START	C/T	9	29	18	4	0.00971466	0.792963	0.997599
rs1267659	LD_SNP	rs783540	1	1	1.1e-07	15	83213963	1580008	RP11-96J23.1	NA	START	C/T	18	29	9	4	-0.00971466	0.792963	0.997599
rs12916980	LD_SNP	rs783540	1	0.959	1.1e-07	15	83306447	1580008	RP11-96J23.1	NA	START	C/G	19	31	10	0	0.00786663	0.823796	0.997599
rs1594511	LD_SNP	rs783540	1	1	1.1e-07	15	83307063	1580008	RP11-96J23.1	NA	START	A/T	9	30	21	0	-0.00348046	0.921608	0.997599
rs2278355	LD_SNP	rs783540	1	0.959	1.1e-07	15	83331155	1580008	RP11-96J23.1	NA	START	C/T	10	27	19	4	0.00109131	0.975583	0.997599
rs2567635	LD_SNP	rs783540	1	1	1.1e-07	15	83262181	1580008	RP11-96J23.1	NA	START	G/T	9	28	19	4	0.00191894	0.958135	0.997599
rs2870966	LD_SNP	rs783540	1	0.96	1.1e-07	15	83295244	1580008	RP11-96J23.1	NA	START	A/G	9	29	18	4	0.00580684	0.875361	0.997599
rs4778686	LD_SNP	rs783540	1	0.959	1.1e-07	15	83310835	1580008	RP11-96J23.1	NA	START	A/G	10	27	18	5	-0.00601411	0.868714	0.997599
rs698500	LD_SNP	rs783540	1	1	1.1e-07	15	83237769	1580008	RP11-96J23.1	NA	START	C/T	9	29	18	4	0.00971466	0.792963	0.997599
rs7167880	LD_SNP	rs783540	0.958	0.881	1.1e-07	15	83294436	1580008	RP11-96J23.1	NA	START	A/G	10	28	18	4	-0.00514474	0.886712	0.997599
rs783521	LD_SNP	rs783540	1	0.881	1.1e-07	15	83280445	1580008	RP11-96J23.1	NA	START	A/G	16	31	9	4	-0.00495222	0.897893	0.997599
rs783523	LD_SNP	rs783540	1	1	1.1e-07	15	83283555	1580008	RP11-96J23.1	NA	START	C/T	19	28	9	4	-0.00191894	0.958135	0.997599
rs783526	LD_SNP	rs783540	1	0.954	1.1e-07	15	83285795	1580008	RP11-96J23.1	NA	START	A/C	7	28	19	6	-0.00376613	0.921236	0.997599
rs783527	LD_SNP	rs783540	1	1	1.1e-07	15	83285847	1580008	RP11-96J23.1	NA	START	C/T	20	31	9	0	0.00686931	0.847689	0.997599
rs783529	LD_SNP	rs783540	1	0.96	1.1e-07	15	83267981	1580008	RP11-96J23.1	NA	START	A/G	20	32	8	0	0.0100367	0.784557	0.997599
rs783539	LD_SNP	rs783540	1	0.817	1.1e-07	15	83254070	1580008	RP11-96J23.1	NA	START	A/C	14	35	11	0	-0.0072261	0.84626	0.997599
rs783540	GWAS_SNP	rs783540	1	1	1.1e-07	15	83254708	1580008	RP11-96J23.1	NA	START	A/G	18	28	9	5	-0.0106782	0.77381	0.997599
rs803747	LD_SNP	rs783540	1	1	1.1e-07	15	83258096	1580008	RP11-96J23.1	NA	START	A/G	20	31	9	0	0.00686931	0.847689	0.997599
rs1036934	LD_SNP	rs1036935	1	1	1.3e-05	18	47843566	1990398	SKA1	220134	START	C/G	42	16	2	0	0.00423225	0.968572	0.997599
rs11877292	LD_SNP	rs1036935	1	0.813	1.3e-05	18	47849098	1990398	SKA1	220134	START	A/G	40	15	1	4	0.0217227	0.855649	0.997599
rs12019102	LD_SNP	rs1036935	1	0.813	1.3e-05	18	47827943	1990398	SKA1	220134	START	A/G	40	15	1	4	0.0217227	0.855649	0.997599
rs12967223	LD_SNP	rs1036935	1	0.813	1.3e-05	18	47827920	1990398	SKA1	220134	START	C/G	1	15	40	4	-0.0217227	0.855649	0.997599
rs1373184	LD_SNP	rs1036935	1	1	1.3e-05	18	47841892	1990398	SKA1	220134	START	A/G	42	16	2	0	0.00423225	0.968572	0.997599
rs3862689	LD_SNP	rs1036935	1	1	1.3e-05	18	47847254	1990398	SKA1	220134	START	C/G	2	16	42	0	-0.00423225	0.968572	0.997599
rs7240776	LD_SNP	rs1036935	1	1	1.3e-05	18	47842348	1990398	SKA1	220134	START	C/T	2	16	42	0	-0.00423225	0.968572	0.997599
rs7504604	LD_SNP	rs1036935	1	1	1.3e-05	18	47847364	1990398	SKA1	220134	START	A/G	2	16	42	0	-0.00423225	0.968572	0.997599
rs10201872	LD_SNP	rs13397985	1	0.887	5.4e-10	2	231106724	4230170	SLC16A14	151473	START	C/T	36	19	1	4	-0.0024954	0.970713	0.997599
rs10202244	LD_SNP	rs13397985	1	0.887	5.4e-10	2	231106935	4230170	SLC16A14	151473	START	G/T	36	19	1	4	-0.0024954	0.970713	0.997599
rs10209615	LD_SNP	rs13397985	1	0.832	5.4e-10	2	231089943	4230170	SLC16A14	151473	START	C/T	1	18	37	4	-0.00714357	0.917033	0.997599
rs10498246	LD_SNP	rs13397985	1	1	5.4e-10	2	231116417	4230170	SLC16A14	151473	START	A/T	1	22	37	0	0.00146801	0.981915	0.997599
rs13384787	LD_SNP	rs13397985	1	0.887	5.4e-10	2	231088084	4230170	SLC16A14	151473	START	A/C	36	19	1	4	-0.0024954	0.970713	0.997599
rs13385151	LD_SNP	rs13397985	1	1	5.4e-10	2	231115976	4230170	SLC16A14	151473	START	C/T	36	22	1	1	-0.000839611	0.989796	0.997599
rs13397985	GWAS_SNP	rs13397985	1	1	5.4e-10	2	231091223	4230170	SLC16A14	151473	START	G/T	1	22	37	0	0.00146801	0.981915	0.997599
rs28445040	LD_SNP	rs13397985	1	1	5.4e-10	2	231110582	4230170	SLC16A14	151473	START	C/T	34	21	1	4	0.00861791	0.897685	0.997599
rs6436922	LD_SNP	rs13397985	1	0.945	5.4e-10	2	231098040	4230170	SLC16A14	151473	START	A/G	36	23	1	0	0.00537826	0.933444	0.997599
rs6716753	LD_SNP	rs13397985	1	0.945	5.4e-10	2	231097129	4230170	SLC16A14	151473	START	C/T	1	22	33	4	-0.0157532	0.813195	0.997599
rs6743984	LD_SNP	rs13397985	1	0.945	5.4e-10	2	231109329	4230170	SLC16A14	151473	START	C/T	1	22	33	4	-0.0157532	0.813195	0.997599
rs7423615	LD_SNP	rs13397985	1	1	5.4e-10	2	231116874	4230170	SLC16A14	151473	START	C/T	34	21	1	4	0.00861791	0.897685	0.997599
rs7563433	LD_SNP	rs13397985	1	1	5.4e-10	2	231095678	4230170	SLC16A14	151473	START	C/T	1	21	37	1	-0.00935274	0.886237	0.997599
rs890581	LD_SNP	rs13397985	1	0.894	5.4e-10	2	231131387	4230170	SLC16A14	151473	START	A/G	1	25	34	0	-0.00627533	0.921755	0.997599
rs9989746	LD_SNP	rs13397985	1	0.887	5.4e-10	2	231115790	4230170	SLC16A14	151473	START	A/G	1	19	36	4	0.0024954	0.970713	0.997599
rs9989835	LD_SNP	rs13397985	1	1	5.4e-10	2	231115630	4230170	SLC16A14	151473	START	A/T	35	22	1	2	-0.000597745	0.99283	0.997599
rs9989899	LD_SNP	rs13397985	1	1	5.4e-10	2	231114131	4230170	SLC16A14	151473	START	A/G	1	21	34	4	-0.00861791	0.897685	0.997599
rs11670473	LD_SNP	rs11083846	1	0.877	3.96e-09	19	47257481	7000390	SLC1A5	6510	END	A/G	4	17	35	4	-0.0173087	0.839646	0.997599
rs3027961	LD_SNP	rs11083846	1	0.847	3.96e-09	19	47278859	7000390	SLC1A5	6510	IN_GENE	C/G	36	20	4	0	0.00685504	0.935601	0.997599
rs4802322	LD_SNP	rs11083846	1	0.945	3.96e-09	19	47242992	7000390	SLC1A5	6510	END	A/G	4	16	36	4	0.00588754	0.945293	0.997599
rs10498246	LD_SNP	rs13397985	1	1	5.4e-10	2	231116417	6290035	SP110	3431	START	A/T	1	22	37	0	0.0128405	0.880779	0.997599
rs13385151	LD_SNP	rs13397985	1	1	5.4e-10	2	231115976	6290035	SP110	3431	START	C/T	36	22	1	1	-0.0166495	0.847638	0.997599
rs13397985	GWAS_SNP	rs13397985	1	1	5.4e-10	2	231091223	6290035	SP110	3431	START	G/T	1	22	37	0	0.0128405	0.880779	0.997599
rs28445040	LD_SNP	rs13397985	1	1	5.4e-10	2	231110582	6290035	SP110	3431	START	C/T	34	21	1	4	0.00977818	0.912336	0.997599
rs28445040	LD_SNP	rs13397985	1	1	5.4e-10	2	231110582	1580551	SP110	3431	START	C/T	34	21	1	4	-0.00244601	0.979863	0.997599
rs6436922	LD_SNP	rs13397985	1	0.945	5.4e-10	2	231098040	6290035	SP110	3431	START	A/G	36	23	1	0	0.0103055	0.90366	0.997599
rs6436922	LD_SNP	rs13397985	1	0.945	5.4e-10	2	231098040	1580551	SP110	3431	START	A/G	36	23	1	0	0.00122564	0.989454	0.997599
rs7423615	LD_SNP	rs13397985	1	1	5.4e-10	2	231116874	6290035	SP110	3431	START	C/T	34	21	1	4	0.00977818	0.912336	0.997599
rs7423615	LD_SNP	rs13397985	1	1	5.4e-10	2	231116874	1580551	SP110	3431	START	C/T	34	21	1	4	-0.00244601	0.979863	0.997599
rs7563433	LD_SNP	rs13397985	1	1	5.4e-10	2	231095678	1580551	SP110	3431	START	C/T	1	21	37	1	0.0214899	0.82083	0.997599
rs7563433	LD_SNP	rs13397985	1	1	5.4e-10	2	231095678	6290035	SP110	3431	START	C/T	1	21	37	1	0.00478644	0.956148	0.997599
rs890581	LD_SNP	rs13397985	1	0.894	5.4e-10	2	231131387	6290035	SP110	3431	START	A/G	1	25	34	0	0.0203005	0.810032	0.997599
rs9989835	LD_SNP	rs13397985	1	1	5.4e-10	2	231115630	6290035	SP110	3431	START	A/T	35	22	1	2	-0.0179188	0.835291	0.997599
rs9989899	LD_SNP	rs13397985	1	1	5.4e-10	2	231114131	6290035	SP110	3431	START	A/G	1	21	34	4	-0.00977818	0.912336	0.997599
rs9989899	LD_SNP	rs13397985	1	1	5.4e-10	2	231114131	1580551	SP110	3431	START	A/G	1	21	34	4	0.00244601	0.979863	0.997599
rs1468445	LD_SNP	rs757978	1	1	2.11e-09	2	242395554	6130270	STK25	10494	END	A/G	40	11	0	9	0.0179047	0.890848	0.997599
rs11670473	LD_SNP	rs11083846	1	0.877	3.96e-09	19	47257481	4560551	STRN4	29888	START	A/G	4	17	35	4	0.00826974	0.881714	0.997599
rs10400906	LD_SNP	rs783540	1	0.959	1.1e-07	15	83297138	5130364	WHAMM	123720	START	C/T	20	26	9	5	-0.00874848	0.867957	0.997599
rs10906984	LD_SNP	rs783540	1	0.918	1.1e-07	15	83366296	5130364	WHAMM	123720	START	A/C	7	30	19	4	0.00136417	0.980683	0.997599
rs1145172	LD_SNP	rs783540	1	1	1.1e-07	15	83223616	5130364	WHAMM	123720	START	C/T	9	29	18	4	0.0115561	0.830349	0.997599
rs1145173	LD_SNP	rs783540	1	1	1.1e-07	15	83223425	5130364	WHAMM	123720	START	A/G	18	29	9	4	-0.0115561	0.830349	0.997599
rs11631963	LD_SNP	rs783540	1	1	1.1e-07	15	83318202	5130364	WHAMM	123720	START	C/T	19	28	9	4	-0.000446274	0.993315	0.997599
rs11637433	LD_SNP	rs783540	1	1	1.1e-07	15	83321336	5130364	WHAMM	123720	START	A/G	9	28	19	4	0.000446274	0.993315	0.997599
rs11855735	LD_SNP	rs783540	0.957	0.878	1.1e-07	15	83296545	5130364	WHAMM	123720	START	A/T	17	29	9	5	0.0118119	0.829869	0.997599
rs1267657	LD_SNP	rs783540	1	1	1.1e-07	15	83215251	5130364	WHAMM	123720	START	C/T	9	29	18	4	0.0115561	0.830349	0.997599
rs1267659	LD_SNP	rs783540	1	1	1.1e-07	15	83213963	5130364	WHAMM	123720	START	C/T	18	29	9	4	-0.0115561	0.830349	0.997599
rs12916980	LD_SNP	rs783540	1	0.959	1.1e-07	15	83306447	5130364	WHAMM	123720	START	C/G	19	31	10	0	-0.00301848	0.953872	0.997599
rs1594511	LD_SNP	rs783540	1	1	1.1e-07	15	83307063	5130364	WHAMM	123720	START	A/T	9	30	21	0	0.0114192	0.826901	0.997599
rs1864699	LD_SNP	rs783540	1	1	1.1e-07	15	83323318	5130364	WHAMM	123720	START	A/G	9	28	19	4	0.000446274	0.993315	0.997599
rs2567636	LD_SNP	rs783540	1	1	1.1e-07	15	83263428	5130364	WHAMM	123720	START	C/T	14	31	9	6	0.00542679	0.925313	0.997599
rs4779050	LD_SNP	rs783540	1	0.918	1.1e-07	15	83368738	5130364	WHAMM	123720	START	G/T	19	30	7	4	-0.00136417	0.980683	0.997599
rs6603033	LD_SNP	rs783540	1	1	1.1e-07	15	83335875	5130364	WHAMM	123720	START	A/C	9	28	19	4	0.000446274	0.993315	0.997599
rs698500	LD_SNP	rs783540	1	1	1.1e-07	15	83237769	5130364	WHAMM	123720	START	C/T	9	29	18	4	0.0115561	0.830349	0.997599
rs7167880	LD_SNP	rs783540	0.958	0.881	1.1e-07	15	83294436	5130364	WHAMM	123720	START	A/G	10	28	18	4	0.00315707	0.952159	0.997599
rs7494860	LD_SNP	rs783540	1	1	1.1e-07	15	83334419	5130364	WHAMM	123720	START	C/T	19	27	9	5	0.00208285	0.968581	0.997599
rs783525	LD_SNP	rs783540	1	0.92	1.1e-07	15	83284629	5130364	WHAMM	123720	START	A/T	10	31	18	1	0.0135968	0.79873	0.997599
rs783529	LD_SNP	rs783540	1	0.96	1.1e-07	15	83267981	5130364	WHAMM	123720	START	A/G	20	32	8	0	-0.00990645	0.855038	0.997599
rs783539	LD_SNP	rs783540	1	0.817	1.1e-07	15	83254070	5130364	WHAMM	123720	START	A/C	14	35	11	0	0.00402	0.941779	0.997599
rs783540	GWAS_SNP	rs783540	1	1	1.1e-07	15	83254708	5130364	WHAMM	123720	START	A/G	18	28	9	5	-0.0138329	0.796323	0.997599
rs8043401	LD_SNP	rs783540	1	0.918	1.1e-07	15	83356259	5130364	WHAMM	123720	START	A/G	7	30	19	4	0.00136417	0.980683	0.997599
rs305089	LD_SNP	rs305061	1	1	3.6e-07	16	85981030	1690670	GINS2	51659	START	C/T	25	29	6	0	-0.000379995	0.99816	0.99816
rs4778686	LD_SNP	rs783540	1	0.959	1.1e-07	15	83310835	5130364	WHAMM	123720	START	A/G	10	27	18	5	-0.000207339	0.996854	0.99816
Notes: Depicted are CLL/SLL-associated SNPs and SNPs in LD (r2 ≥ 0.8), which are linked to gene expression.
Highlighted in bold are the CLL/SLL-associated SNPs and SNPs in LD, which are significantly linked to differential gene expression (BH < 0.20).
Abbreviations: BH, Benjamini-Hochberg; Chr Pos, chromosome position.
